# Supplementary material for: Sex differences in number of X chromosomes and X-chromosome inactivation in females promote greater variability in hearing among males
Source: Biol Sex Differ. 2022 Sep 16;13:49. doi: 10.1186/s13293-022-00457-9 (PMC9482204; doi:10.1186/s13293-022-00457-9)
Supplement: Supplementary file 1 — Additional file 1. Individual hearing thresholds - Grant et al & NHANES datasets. [file 13293_2022_457_MOESM1_ESM.xlsx]

## Sheet: Grant et al.
Grant et al. Hearing Thresholds	Age	Sex	Left_500	Left_1000	Left_2000	Left_3000	Left_4000	Left_6000	Right_500	Right_1000	Right_2000	Right_3000	Right_4000	Right_6000
	18	Female	0	-5	0	0	10	15	15	15	0	5	-5	10
	18	Female	5	-5	-5	-5	-10	10	0	-10	-5	5	-10	5
	18	Female	10	0	15	5	0	5	10	0	5	10	0	-5
	19	Female	5	5	15	10	0	10	0	-5	0	-5	-5	0
	19	Female	5	10	0	-5	0	5	5	0	0	-10	-10	-5
	19	Female	0	0	-5	5	5	20	5	-5	10	-5	0	5
	19	Female	0	-5	0	-5	5	5	10	5	10	5	5	15
	19	Female	10	0	0	15	5	5	0	15	5	0	0	5
	19	Female	0	0	10	5	-5	10	0	0	-10	0	0	-5
	19	Female	15	5	0	10	10	15	10	0	10	10	10	5
	19	Female	10	-5	0	-5	5	0	5	-5	-5	0	0	5
	19	Female	5	0	-5	0	5	5	5	15	0	0	0	15
	19	Female	-5	0	10	0	-5	0	10	20	5	10	5	15
	19	Female	5	-5	-5	-5	-10	0	5	-5	5	0	-5	0
	19	Female	0	-10	0	-5	-10	0	5	0	5	0	-5	0
	19	Female	5	0	0	-5	0	10	5	0	0	10	0	5
	20	Female	10	5	5	5	0	5	5	0	-5	-5	-10	0
	20	Female	5	0	5	0	5	0	0	-5	5	-5	0	5
	20	Female	5	0	-5	-10	5	5	0	-5	-5	0	-5	5
	20	Female	5	0	-5	-5	0	5	10	-5	5	10	0	5
	20	Female	5	0	0	-5	-5	15	0	0	0	-5	-10	-5
	20	Female	10	0	5	0	5	15	5	-5	0	5	0	5
	20	Female	10	-10	0	5	0	10	10	-10	0	5	0	10
	20	Female	10	5	-5	0	5	0	5	5	-5	0	10	0
	20	Female	0	-5	-5	-5	0	5	10	10	0	0	0	15
	20	Female	5	5	-5	-5	0	10	0	5	-5	-10	-5	0
	20	Female	5	0	5	0	10	5	0	-5	0	5	0	15
	20	Female	5	-5	5	-5	0	5	0	-5	0	-5	-5	0
	20	Female	0	5	-5	0	10	5	5	-5	10	10	5	10
	20	Female	5	0	-5	0	10	-5	5	0	0	-5	0	0
	20	Female	5	0	0	0	0	0	10	5	-5	5	0	5
	20	Female	5	0	0	-5	5	10	0	5	5	5	0	20
	20	Female	10	-10	5	-5	0	15	5	0	0	0	0	10
	20	Female	0	0	5	-5	5	-5	0	-5	0	-5	0	5
	20	Female	0	-5	0	0	5	5	0	0	0	5	15	20
	20	Female	5	-5	5	0	5	0	5	0	5	0	-5	0
	20	Female	15	0	-5	5	5	10	15	-5	0	0	5	20
	20	Female	-5	-5	-10	-5	-5	0	0	-5	0	-5	-5	-5
	20	Female	0	-10	0	10	0	5	5	5	0	10	0	5
	20	Female	0	5	5	-5	0	-5	5	0	0	5	-5	-5
	20	Female	10	5	-5	0	10	5	10	5	-5	0	5	5
	20	Female	5	0	5	5	0	-5	5	-5	15	0	5	-10
	20	Female	0	-10	-5	-10	-10	0	0	-5	0	-5	-10	-5
	20	Female	5	0	0	0	5	15	0	0	10	0	5	20
	20	Female	0	5	-5	0	10	10	0	5	10	-5	-5	5
	20	Female	15	5	0	5	0	0	15	10	10	-5	0	-5
	20	Female	5	-5	10	-5	-5	5	15	5	5	0	5	10
	21	Female	0	5	10	15	0	5	10	0	0	15	10	10
	21	Female	0	5	0	-10	-5	0	0	5	5	0	-10	0
	21	Female	5	5	5	0	5	10	5	5	10	0	0	10
	21	Female	5	-5	-5	-5	0	0	5	0	5	-10	0	0
	21	Female	0	0	-5	-5	-5	5	0	0	0	-10	-10	10
	21	Female	5	5	10	5	10	0	10	5	0	15	0	0
	21	Female	20	10	15	15	5	10	10	5	0	0	-10	10
	21	Female	10	10	5	5	0	15	5	0	10	-5	-5	5
	21	Female	10	0	0	15	0	5	10	0	0	20	5	20
	21	Female	0	-5	0	-5	0	-5	5	5	-5	5	15	0
	21	Female	10	5	5	0	10	10	0	-5	0	0	5	10
	21	Female	5	-5	0	-5	-5	0	5	-5	-5	-5	0	15
	21	Female	5	0	10	-10	0	20	0	0	-5	10	10	10
	21	Female	15	10	10	0	0	5	5	10	5	0	10	15
	21	Female	5	-5	0	0	5	15	5	5	5	10	10	20
	21	Female	10	5	5	5	0	15	5	0	5	10	0	0
	21	Female	10	5	0	5	0	15	0	5	10	-5	-5	10
	21	Female	5	0	0	0	5	5	5	0	0	5	10	5
	21	Female	10	5	5	0	5	20	15	5	5	5	5	15
	21	Female	-5	0	5	10	0	0	10	5	5	15	5	0
	21	Female	20	20	15	5	0	10	0	-5	5	-5	5	5
	21	Female	0	0	5	-5	-5	-5	0	-5	5	-10	-5	-5
	21	Female	0	0	-10	0	-5	0	0	0	-5	5	-5	0
	21	Female	5	-5	-5	0	0	20	0	0	0	20	0	15
	21	Female	5	-5	0	0	-5	10	0	0	-5	5	0	0
	21	Female	5	-5	-5	0	5	0	5	0	-5	0	-5	-5
	21	Female	5	-5	-5	0	0	10	0	5	0	5	0	0
	21	Female	5	10	0	-5	5	0	5	0	5	15	0	20
	21	Female	5	0	5	-5	5	-5	5	5	0	-5	0	-5
	21	Female	10	5	0	5	5	5	5	-5	0	-5	5	0
	21	Female	5	-5	0	-5	-10	-5	5	0	5	-10	-10	-5
	21	Female	0	0	-5	0	0	5	0	-5	-5	5	5	0
	21	Female	5	5	5	0	5	-5	0	0	0	10	-5	-10
	21	Female	0	0	10	0	15	0	0	0	5	10	15	5
	21	Female	-5	10	0	-5	0	0	0	-5	0	0	5	5
	21	Female	-5	-5	-5	0	5	0	-5	0	5	-5	5	-5
	21	Female	0	-10	5	0	-10	-10	-5	-5	0	-5	-5	0
	21	Female	0	5	-5	-5	-5	-10	15	10	10	15	5	0
	22	Female	0	0	-10	5	0	10	0	0	-10	5	5	10
	22	Female	-5	0	-5	-5	0	5	0	0	0	0	0	5
	22	Female	5	-5	0	-5	-5	10	0	-5	0	-5	-10	-5
	22	Female	-5	0	15	15	10	15	0	-5	0	10	0	5
	22	Female	5	0	10	15	10	15	5	0	0	0	-5	10
	22	Female	10	5	0	-5	5	-10	10	0	-5	5	10	0
	22	Female	5	0	-5	0	-5	5	5	0	5	-5	-5	0
	22	Female	5	5	0	5	5	5	0	5	5	10	5	5
	22	Female	0	-5	0	-5	0	15	10	0	-5	0	15	0
	22	Female	10	0	-5	10	5	0	10	5	0	5	5	5
	22	Female	0	0	0	-5	5	0	5	0	0	-5	0	0
	22	Female	10	5	10	5	-5	5	10	5	5	5	0	5
	22	Female	10	0	-5	5	0	10	10	-5	0	5	5	10
	22	Female	10	10	10	5	10	0	10	5	-5	5	10	0
	22	Female	10	5	-5	5	0	5	0	5	0	-5	0	5
	22	Female	10	5	10	5	20	10	10	0	5	10	15	0
	22	Female	0	-10	0	5	5	20	0	-10	-5	5	-5	5
	22	Female	5	-5	0	-5	-5	0	0	-5	5	0	-5	10
	22	Female	0	0	5	5	5	0	0	-5	5	-5	5	0
	22	Female	15	5	0	0	-5	10	10	-5	0	0	-5	0
	22	Female	5	-10	-5	0	-5	0	5	0	5	0	0	-5
	22	Female	0	0	0	-5	-5	10	5	0	15	5	0	5
	22	Female	0	0	0	-5	-5	0	0	0	0	0	0	0
	22	Female	0	0	10	5	10	5	5	-5	5	0	0	0
	22	Female	15	20	15	0	5	-5	15	10	20	5	10	0
	22	Female	5	0	0	0	5	10	0	0	-5	0	5	0
	22	Female	5	0	5	0	0	-5	0	0	0	10	10	-5
	22	Female	15	5	-10	0	0	10	10	10	-10	5	0	5
	22	Female	-5	0	0	0	5	5	0	5	5	15	15	20
	22	Female	15	5	0	5	10	10	10	5	5	5	5	15
	22	Female	5	0	0	5	-5	0	5	0	10	5	5	5
	22	Female	15	-5	-5	0	5	15	0	-5	-10	-5	-5	15
	22	Female	0	-5	0	-5	-10	-10	0	-5	0	-5	0	0
	22	Female	0	0	5	5	0	5	0	-5	0	0	5	15
	22	Female	0	-5	0	0	-5	0	0	0	0	0	0	5
	22	Female	0	-5	0	0	0	0	-5	0	-5	0	5	10
	22	Female	0	0	5	-5	0	5	0	0	5	-5	-5	10
	22	Female	5	-5	0	15	5	20	5	0	0	15	10	5
	23	Female	0	0	0	5	0	15	0	0	0	5	-5	15
	23	Female	10	0	5	0	5	10	5	0	5	0	0	10
	23	Female	10	5	0	5	-5	20	10	-5	0	-5	0	5
	23	Female	0	-5	5	5	-5	10	-5	0	15	10	10	15
	23	Female	0	5	0	10	5	5	5	0	5	-5	0	5
	23	Female	5	5	5	5	5	10	5	0	0	-5	10	5
	23	Female	15	0	0	5	0	10	5	-5	0	0	0	0
	23	Female	15	5	10	5	5	10	10	10	5	0	-5	-10
	23	Female	-5	-5	-10	5	0	-5	-10	-10	-10	-10	-10	0
	23	Female	5	-5	-10	-10	-5	15	0	-10	-5	-10	-10	-5
	23	Female	0	5	-10	0	0	5	-5	-5	0	10	5	5
	23	Female	5	0	0	0	-5	0	0	0	0	0	0	15
	23	Female	0	-5	15	0	0	5	0	-5	0	0	0	0
	23	Female	10	0	-5	10	5	10	5	0	0	0	10	5
	23	Female	10	5	0	-5	-5	10	5	10	0	0	10	0
	23	Female	0	10	10	15	0	5	0	0	0	5	0	-5
	23	Female	5	-10	5	5	0	-10	0	-10	0	0	5	0
	23	Female	0	5	15	10	15	10	5	15	20	10	15	5
	23	Female	5	-5	0	-5	10	5	5	0	-5	0	10	-5
	23	Female	5	0	5	0	0	5	5	10	0	10	0	0
	23	Female	5	0	0	-10	0	10	5	-5	-5	-5	-5	0
	23	Female	10	0	0	5	5	0	0	0	-5	15	15	15
	23	Female	5	0	5	0	0	-5	5	-5	0	-5	0	-5
	23	Female	5	0	5	0	0	5	0	0	10	0	5	5
	24	Female	5	0	5	5	0	15	10	0	0	5	0	10
	24	Female	5	0	5	0	0	10	0	0	0	5	0	10
	24	Female	0	-10	0	0	0	10	5	5	-5	-5	-10	5
	24	Female	0	-5	10	5	5	5	0	-5	0	5	0	10
	24	Female	0	-5	0	5	0	10	10	0	0	5	-5	10
	24	Female	5	0	10	5	10	15	5	0	5	0	0	20
	24	Female	0	-5	10	0	0	10	0	0	15	0	10	10
	24	Female	0	-5	10	-5	-5	0	0	-5	0	5	0	0
	24	Female	10	0	-5	0	5	15	10	5	-5	0	5	10
	24	Female	15	5	0	0	10	5	10	0	-5	15	5	15
	24	Female	0	0	5	5	10	20	0	-5	10	5	10	5
	24	Female	20	10	10	0	5	15	20	5	15	10	5	10
	24	Female	5	-10	-5	-5	0	0	0	-5	-5	0	-5	5
	24	Female	-5	0	5	-5	-5	5	-5	-5	0	-10	-5	0
	24	Female	0	-5	-5	-5	5	10	0	-10	0	-5	-5	10
	24	Female	15	0	0	0	10	0	10	0	-5	0	0	5
	24	Female	0	0	-5	0	5	0	0	5	5	-5	0	5
	24	Female	5	-10	0	-5	0	5	5	-5	10	0	5	-5
	24	Female	-5	-10	0	0	0	0	-5	-10	5	-5	10	0
	24	Female	-5	0	0	-10	5	5	0	5	-5	0	-5	0
	24	Female	5	0	-5	0	5	0	10	0	5	5	0	10
	24	Female	5	0	-5	0	-5	15	5	0	5	0	0	10
	24	Female	5	0	0	-5	0	5	5	5	5	0	0	5
	24	Female	5	0	-5	5	5	10	0	0	-5	0	0	5
	24	Female	0	5	5	10	10	10	0	-5	10	5	0	15
	24	Female	0	0	5	0	0	0	0	0	10	0	0	-5
	24	Female	5	5	5	0	10	0	5	0	0	5	0	0
	24	Female	10	0	5	10	10	20	10	5	10	10	5	10
	24	Female	0	0	5	0	5	5	5	0	0	0	5	0
	24	Female	5	-5	5	0	-5	10	5	0	5	-10	0	0
	24	Female	5	0	5	10	5	5	5	0	10	5	10	5
	24	Female	5	0	0	0	5	10	5	0	0	0	0	-5
	24	Female	0	-5	0	-10	5	-5	0	-5	5	-5	5	-10
	24	Female	5	0	5	0	15	20	5	0	5	-5	10	15
	24	Female	5	0	0	-5	5	0	0	-5	0	-5	0	5
	25	Female	5	0	-5	0	5	-5	0	0	0	-5	-5	0
	25	Female	5	-5	0	-5	0	5	-5	-5	0	-10	10	5
	25	Female	10	0	0	5	5	15	0	5	-5	5	10	5
	25	Female	10	0	10	0	5	20	5	5	0	5	10	5
	25	Female	10	0	15	10	20	15	20	0	0	10	5	20
	25	Female	5	-5	0	-5	0	5	0	5	0	5	5	5
	25	Female	5	5	5	0	0	10	0	10	0	0	5	-5
	25	Female	0	-5	0	-5	-5	5	0	0	-5	0	5	0
	25	Female	5	10	5	10	10	10	5	10	5	5	10	10
	25	Female	10	0	5	5	10	20	10	5	5	20	5	5
	25	Female	0	0	0	-5	0	0	0	0	0	-10	-5	0
	25	Female	20	0	5	0	-5	5	10	-5	15	0	5	0
	25	Female	0	-5	0	-5	5	5	0	-5	-10	-5	5	5
	25	Female	5	0	0	-5	-10	5	0	5	0	0	0	20
	25	Female	10	5	5	5	10	10	5	5	0	5	0	15
	25	Female	5	0	0	5	10	10	5	0	5	5	0	5
	25	Female	5	5	5	10	5	0	5	0	5	0	5	10
	25	Female	0	5	5	0	10	15	5	5	5	-5	5	0
	25	Female	5	5	10	-5	5	-10	5	0	5	5	5	-5
	25	Female	-5	-5	-5	10	-5	5	-5	0	0	-5	-10	0
	25	Female	5	10	15	15	5	0	5	5	10	10	0	10
	25	Female	-5	-5	5	0	10	0	-5	0	0	0	0	10
	26	Female	5	5	0	5	0	10	0	5	0	0	0	15
	26	Female	0	0	0	0	5	0	5	0	-5	5	-5	20
	26	Female	0	0	0	-10	-5	-5	-5	5	-5	-5	-5	10
	26	Female	10	0	0	5	15	5	10	0	5	0	0	10
	26	Female	0	-5	0	-5	5	5	0	-5	5	0	5	-5
	26	Female	5	0	-5	0	-5	10	5	-5	10	-5	0	10
	26	Female	0	-5	-10	-10	0	0	-5	-5	-5	-5	0	5
	26	Female	5	0	5	10	0	10	10	-5	0	5	10	10
	26	Female	10	5	10	5	0	10	5	0	10	0	-5	5
	26	Female	0	0	0	-5	0	0	5	5	5	0	0	5
	26	Female	0	0	0	0	0	5	0	-5	-10	-5	-10	15
	26	Female	5	15	5	0	0	5	5	10	0	5	0	10
	26	Female	10	5	10	0	-5	5	10	5	10	5	0	20
	26	Female	0	-5	0	5	0	5	0	-5	0	10	5	0
	26	Female	5	-5	5	0	10	20	10	-5	5	10	5	10
	26	Female	0	-5	-5	0	5	15	0	-5	5	-10	0	-5
	26	Female	15	10	0	10	20	15	15	15	10	0	10	15
	26	Female	5	0	-5	-10	5	15	5	5	5	5	10	10
	26	Female	0	-5	0	-5	5	10	5	0	0	-5	0	-5
	26	Female	15	5	10	0	15	15	15	0	5	5	0	0
	26	Female	15	-10	-5	-5	-5	20	-5	0	0	-5	-5	-5
	26	Female	0	0	0	0	5	10	0	0	0	0	10	15
	26	Female	0	5	0	0	5	0	-5	-5	0	-5	10	5
	26	Female	-5	0	-5	-5	0	0	0	-5	0	-5	-5	0
	26	Female	5	-5	5	5	5	5	5	-5	0	-5	10	0
	26	Female	10	-5	0	5	0	5	5	0	0	-5	5	0
	26	Female	0	-5	-5	0	10	10	5	0	10	-5	5	0
	26	Female	5	0	5	0	5	10	5	0	5	-10	-5	10
	26	Female	0	-5	0	-5	-5	-10	-5	0	5	0	0	-5
	26	Female	0	-5	-5	10	15	5	0	-5	-5	0	5	0
	26	Female	0	-5	5	-5	-5	0	-10	-10	0	0	-10	-5
	26	Female	0	0	5	-10	-10	-10	0	0	5	-5	-5	-10
	26	Female	0	0	0	-5	-5	5	5	0	-5	-5	-5	0
	27	Female	0	-10	5	0	5	5	5	0	0	10	15	0
	27	Female	5	5	0	-5	-5	0	-5	0	5	0	0	-5
	27	Female	10	5	0	5	10	15	15	5	10	5	-5	15
	27	Female	0	-5	5	0	5	10	0	-5	10	5	5	0
	27	Female	10	0	5	0	0	15	5	0	10	0	-5	15
	27	Female	5	-5	5	0	5	20	5	0	10	-5	0	10
	27	Female	5	-5	5	0	5	0	0	0	5	0	0	5
	27	Female	5	-5	5	-5	-5	5	5	-5	-5	-10	-5	0
	27	Female	5	5	15	5	0	15	5	5	5	0	-5	15
	27	Female	5	0	-5	-10	-5	20	5	0	-5	-5	0	5
	27	Female	0	-5	-5	-5	-5	10	0	-5	-10	0	-10	5
	27	Female	-5	5	10	-5	5	-5	-5	5	-5	5	0	0
	27	Female	-5	0	5	10	10	15	-5	-5	0	5	0	5
	27	Female	5	5	0	0	0	5	0	0	-5	0	-5	10
	27	Female	0	10	5	0	5	-10	0	15	5	0	5	5
	27	Female	10	0	10	0	15	0	10	0	10	-5	5	10
	27	Female	5	-5	0	0	0	10	10	5	10	0	5	15
	27	Female	10	0	5	0	15	0	5	0	0	5	10	0
	27	Female	0	0	-5	-5	5	5	0	0	0	-5	10	5
	27	Female	5	0	-5	0	-5	5	5	5	0	-5	0	0
	27	Female	0	0	0	-5	-5	0	0	0	5	-5	-5	0
	27	Female	5	5	0	0	0	10	0	5	0	-5	0	10
	27	Female	5	0	0	5	5	0	10	10	5	5	0	20
	27	Female	5	5	0	0	0	0	10	10	0	10	0	10
	27	Female	10	-5	0	-5	0	5	5	5	-5	0	-5	0
	27	Female	-5	-5	-5	5	0	5	0	-5	-5	0	-5	15
	27	Female	10	0	0	5	10	10	15	0	10	10	0	5
	27	Female	0	5	0	-5	5	5	0	0	0	0	-5	10
	27	Female	-5	0	0	-10	-5	5	0	-5	0	-5	5	0
	27	Female	5	5	5	5	15	5	0	5	0	0	0	0
	27	Female	0	-5	-5	5	10	5	5	-5	0	0	0	0
	27	Female	-5	0	0	-10	-5	-10	-5	0	-5	-5	-10	5
	27	Female	5	5	0	10	10	0	10	0	5	10	15	5
	27	Female	10	0	-5	5	10	0	0	0	-5	5	10	0
	28	Female	5	0	5	10	5	10	10	0	10	0	5	10
	28	Female	0	-5	0	-5	-5	10	5	0	0	-5	-5	5
	28	Female	0	5	0	0	5	15	5	0	5	-5	0	15
	28	Female	-5	-5	5	5	0	5	-5	-5	-5	5	0	5
	28	Female	0	0	5	0	5	20	15	10	5	10	0	10
	28	Female	0	5	5	5	15	0	0	0	15	0	5	0
	28	Female	10	10	5	5	5	5	10	5	5	5	5	5
	28	Female	0	0	5	5	5	10	5	0	15	15	5	15
	28	Female	5	15	0	0	0	10	0	5	0	15	0	0
	28	Female	5	10	10	15	10	15	5	10	15	15	20	15
	28	Female	-5	0	5	0	-5	-10	-5	-5	5	0	0	-5
	28	Female	5	0	0	0	0	5	5	0	5	0	0	-5
	28	Female	0	-5	0	-5	10	5	0	-5	-10	0	5	5
	28	Female	0	0	-5	5	0	10	0	-5	5	10	-5	5
	28	Female	10	0	5	0	5	20	5	5	5	0	15	20
	28	Female	-5	5	-10	5	10	15	-5	0	0	0	5	5
	28	Female	5	0	15	5	10	0	0	0	10	5	0	5
	28	Female	5	0	5	0	10	-10	5	0	5	0	20	0
	28	Female	15	5	5	0	5	10	10	5	0	0	0	20
	28	Female	0	0	5	5	5	0	5	0	10	15	10	0
	28	Female	10	5	5	-10	0	0	5	5	5	0	-5	-5
	28	Female	0	-5	0	-5	-5	5	0	-5	5	0	0	0
	28	Female	-5	0	0	0	0	5	0	0	0	5	5	0
	29	Female	5	0	0	10	15	10	5	5	0	-5	0	5
	29	Female	0	0	0	5	0	5	-5	0	0	-10	10	5
	29	Female	15	10	5	0	10	0	10	10	-5	0	5	10
	29	Female	5	5	10	5	10	-5	5	0	15	5	10	5
	29	Female	10	0	0	10	0	5	10	0	5	0	0	20
	29	Female	0	-5	5	0	-5	-5	0	0	0	-5	5	0
	29	Female	-5	-5	0	-5	5	0	-5	0	0	5	0	5
	29	Female	5	0	10	15	5	5	10	5	5	10	5	0
	29	Female	-10	0	10	-5	0	-5	10	15	0	0	5	0
	29	Female	5	0	5	5	-5	0	5	0	10	0	5	0
	29	Female	10	0	10	-5	0	-5	10	-5	5	-5	0	-5
	29	Female	10	0	-5	0	-5	5	5	0	5	0	-5	15
	29	Female	0	5	-5	0	0	5	5	0	-5	-10	-10	0
	29	Female	5	0	5	15	5	10	0	-5	10	5	10	5
	29	Female	20	5	10	15	20	5	15	0	5	10	15	20
	29	Female	0	0	5	0	5	0	-5	5	0	-5	0	-5
	29	Female	5	0	5	-5	0	15	5	0	5	0	0	0
	29	Female	0	-5	10	0	5	10	10	20	10	15	20	15
	29	Female	0	5	0	0	-5	15	5	0	5	5	-5	15
	29	Female	5	5	0	0	0	10	0	0	5	10	5	0
	29	Female	15	0	-5	10	5	5	-5	-5	-5	5	10	10
	29	Female	0	-5	5	5	0	10	5	10	5	10	0	10
	30	Female	0	-10	5	-5	-10	-10	0	-5	-5	-5	-10	0
	30	Female	5	0	0	5	10	15	5	0	-5	10	15	20
	30	Female	-5	0	0	5	0	5	5	5	5	0	10	10
	30	Female	-5	-5	-5	5	10	15	-5	0	5	0	0	10
	30	Female	0	5	-5	0	5	10	0	0	10	5	5	15
	30	Female	0	0	0	0	-5	15	5	0	0	0	0	0
	30	Female	0	-5	-5	0	0	20	5	-5	-5	5	0	5
	30	Female	5	0	-5	0	0	5	5	0	-5	0	0	0
	30	Female	5	0	5	0	0	5	0	5	0	5	0	5
	30	Female	-5	0	0	10	-5	-5	-5	0	0	5	0	5
	30	Female	5	10	0	0	0	10	10	0	15	-10	5	10
	30	Female	5	5	5	0	5	20	5	10	5	5	10	10
	30	Female	0	-5	0	-5	5	5	0	0	0	-5	0	-5
	30	Female	10	0	5	15	0	0	5	10	5	0	0	5
	30	Female	10	5	5	0	5	-5	10	0	5	0	5	0
	30	Female	0	0	5	-5	5	0	5	0	5	-10	0	0
	30	Female	10	5	0	5	15	15	10	0	-5	10	5	15
	30	Female	0	5	0	0	-5	20	5	0	5	5	-5	15
	31	Female	0	0	5	0	5	0	0	0	0	-5	0	5
	31	Female	5	0	0	5	5	15	5	0	0	5	10	5
	31	Female	0	-5	0	-5	0	5	-5	-5	0	-5	-10	5
	31	Female	0	5	0	5	10	0	5	-5	0	5	10	0
	31	Female	-5	0	-5	0	0	5	0	0	-5	0	0	15
	31	Female	10	-10	-10	-5	0	5	0	-10	5	-5	15	10
	31	Female	0	5	0	-5	0	10	20	5	0	5	-5	10
	31	Female	10	0	0	5	5	-10	10	0	0	10	5	5
	31	Female	0	0	0	-10	0	0	10	0	5	0	0	-5
	31	Female	5	0	0	5	5	10	5	0	10	5	0	5
	31	Female	0	-5	-5	5	-5	15	5	-5	0	0	0	15
	31	Female	10	0	5	0	10	5	0	0	0	5	10	5
	31	Female	5	-5	0	0	5	5	0	5	5	-5	0	10
	31	Female	0	0	0	-5	0	-5	0	0	0	-5	0	-5
	31	Female	0	-5	0	-5	0	5	10	0	0	0	-5	0
	31	Female	5	0	0	-5	0	10	0	5	-5	-5	-5	10
	31	Female	0	-5	0	5	10	15	0	0	0	10	10	5
	31	Female	5	0	0	0	5	0	5	5	0	5	10	0
	31	Female	5	5	0	-5	-5	5	0	-5	0	-10	0	5
	31	Female	5	-5	-5	0	-5	-5	0	0	0	-10	0	5
	31	Female	0	-5	0	5	0	10	0	0	0	-5	5	5
	31	Female	0	0	5	-5	-5	15	0	0	0	5	-10	5
	31	Female	0	0	-5	0	-5	-5	-5	-5	5	0	0	0
	32	Female	0	-5	-10	0	-5	10	0	-5	0	0	-10	10
	32	Female	0	-10	10	0	5	10	0	0	5	-5	0	20
	32	Female	0	5	0	0	0	0	0	0	5	-5	0	-5
	32	Female	0	-5	-5	10	0	15	0	0	0	5	10	5
	32	Female	10	15	10	20	15	20	10	5	5	20	5	15
	32	Female	5	0	5	10	20	20	5	5	5	15	15	0
	32	Female	0	-5	0	5	0	0	5	0	-5	5	0	-5
	32	Female	0	0	0	10	5	0	5	0	0	5	5	0
	32	Female	0	-5	5	5	10	5	0	0	5	0	5	15
	32	Female	0	-5	5	-5	5	15	0	0	-5	0	5	0
	32	Female	5	0	5	10	10	20	5	5	5	5	15	15
	32	Female	5	0	-5	0	-5	20	5	10	0	5	5	15
	32	Female	0	0	-5	0	-5	0	-5	-10	5	0	0	0
	32	Female	5	0	5	-5	5	-5	10	0	0	0	0	0
	32	Female	-5	0	-10	-5	-5	20	0	0	0	0	5	15
	32	Female	5	0	15	5	5	0	10	15	5	10	5	0
	32	Female	0	0	0	5	15	5	5	0	5	0	10	10
	33	Female	5	0	0	-5	0	15	0	0	5	-5	-5	0
	33	Female	5	0	0	-5	5	10	10	0	0	0	10	15
	33	Female	0	0	0	5	0	15	-5	0	0	-5	-5	15
	33	Female	5	0	0	0	5	0	5	-5	0	-5	0	-5
	33	Female	10	10	10	10	15	5	5	0	5	5	10	15
	33	Female	0	0	-5	5	0	5	-5	5	-10	-5	5	5
	33	Female	0	0	0	0	5	15	0	0	0	0	5	5
	33	Female	0	0	-5	-5	-5	-5	0	0	-5	0	-5	-5
	33	Female	5	0	0	5	0	0	5	0	0	-5	5	0
	33	Female	0	0	0	-5	0	5	5	-5	-5	-5	0	-5
	33	Female	15	5	0	5	0	10	10	5	0	-10	0	20
	33	Female	0	-5	-5	5	0	-10	-10	0	-10	0	0	-5
	33	Female	0	-5	-5	-5	0	-5	-5	-5	-5	-10	0	0
	34	Female	5	0	10	5	0	10	5	0	5	-5	5	-5
	34	Female	5	0	5	0	10	5	0	5	-5	0	5	10
	34	Female	5	0	0	0	-5	5	5	5	0	0	-10	10
	34	Female	5	5	-5	0	15	0	0	15	5	0	5	5
	34	Female	5	-5	0	-5	0	5	5	0	10	10	5	20
	34	Female	15	-5	10	-5	5	0	15	0	5	10	0	5
	34	Female	-5	-5	15	15	10	15	5	0	5	5	10	-5
	34	Female	0	-5	0	10	15	15	5	-5	0	15	10	10
	34	Female	-5	-5	0	5	0	5	0	0	-5	0	-5	5
	34	Female	15	0	5	10	0	0	10	0	5	5	10	0
	34	Female	0	0	0	-5	-10	5	0	0	5	-5	-5	0
	34	Female	0	-5	5	5	10	20	0	-5	5	5	-10	0
	34	Female	5	0	0	10	0	15	0	5	0	10	5	10
	34	Female	-5	10	5	0	5	0	0	5	10	0	5	0
	35	Female	15	0	-5	5	0	5	5	0	0	5	5	5
	35	Female	5	0	5	0	0	10	5	0	5	0	0	15
	35	Female	20	5	0	5	5	10	5	-5	-5	0	5	-5
	35	Female	5	0	5	5	10	0	0	-5	0	0	-5	-5
	35	Female	0	5	5	5	5	20	5	5	0	5	5	20
	35	Female	0	0	0	0	5	-5	0	0	10	0	0	0
	35	Female	5	-5	5	15	0	5	5	-5	5	10	15	0
	35	Female	0	-5	10	5	15	0	10	0	5	5	15	-5
	35	Female	-5	0	-5	-5	0	5	-5	-5	5	0	5	0
	36	Female	5	0	5	10	15	0	5	0	10	5	10	15
	36	Female	0	-5	0	-10	5	0	-5	-5	-10	0	10	0
	36	Female	5	0	0	5	0	5	5	0	0	5	0	0
	36	Female	20	10	0	10	5	15	5	0	0	10	5	20
	36	Female	0	-5	0	-5	15	20	5	0	-5	5	15	0
	36	Female	0	0	5	15	5	20	5	-5	5	5	15	20
	36	Female	5	0	-5	5	5	0	5	10	10	10	15	15
	36	Female	0	0	10	0	-5	0	0	0	5	-5	5	-5
	37	Female	5	5	0	0	5	20	0	0	0	5	10	15
	37	Female	0	0	-5	0	0	0	5	-5	0	-5	-5	15
	37	Female	5	0	5	5	10	10	5	0	10	10	5	15
	37	Female	0	0	5	-5	0	0	5	0	0	-5	-10	-5
	37	Female	5	0	0	0	0	0	0	0	5	10	0	5
	37	Female	-5	5	0	-5	10	5	0	0	5	0	-5	20
	37	Female	5	0	5	-5	5	10	0	-5	5	15	15	20
	37	Female	-10	0	0	5	-10	0	-5	5	5	0	5	10
	37	Female	-5	0	-5	0	10	15	-10	-10	0	5	10	15
	37	Female	10	5	10	5	0	20	10	10	10	15	10	15
	37	Female	0	5	15	0	5	10	0	10	20	0	0	0
	37	Female	0	5	0	5	10	5	5	5	15	15	10	0
	38	Female	5	-5	-5	5	5	20	5	0	0	0	5	20
	38	Female	0	-5	-5	-5	0	15	5	0	5	10	0	10
	38	Female	5	0	5	-5	0	5	5	0	5	-5	5	5
	38	Female	5	0	5	-5	15	0	5	0	0	0	-5	10
	38	Female	-5	-5	5	-5	0	0	-5	-5	5	-10	5	5
	38	Female	0	0	0	5	0	15	0	0	5	0	0	10
	38	Female	0	0	-5	0	0	15	-5	0	0	0	-5	0
	38	Female	-10	-5	5	10	5	20	-5	5	0	0	10	20
	38	Female	-5	0	-5	0	5	10	5	0	0	-5	5	15
	39	Female	0	0	-5	10	0	15	-5	0	5	0	5	10
	39	Female	-5	-5	10	-5	0	5	-5	-5	5	0	5	10
	39	Female	-5	0	0	-5	-5	0	0	0	0	-5	0	10
	39	Female	0	0	-5	0	5	10	0	0	-10	-10	5	5
	39	Female	15	10	5	5	10	10	10	10	5	5	10	5
	39	Female	5	0	5	5	10	15	15	5	0	0	5	0
	40	Female	0	0	-5	0	5	20	0	0	0	0	0	15
	40	Female	0	5	20	10	5	15	0	5	15	5	10	10
	40	Female	-5	10	10	5	5	15	0	0	10	0	-10	15
	40	Female	5	5	0	5	15	10	0	5	5	5	10	15
	40	Female	0	5	-5	0	0	5	0	5	0	-5	0	5
	40	Female	0	0	15	5	15	0	-5	-5	5	5	-5	5
	40	Female	5	0	0	-5	0	-5	0	0	5	-10	-5	0
	40	Female	-5	0	0	-10	-5	0	-5	0	5	0	-5	-5
	41	Female	5	0	10	5	10	15	0	5	5	5	0	10
	41	Female	0	-5	0	5	10	0	10	0	0	-5	-5	5
	41	Female	0	0	0	5	15	0	0	10	0	0	0	5
	41	Female	0	10	5	15	10	10	5	15	10	10	15	15
	42	Female	0	5	5	-5	0	5	0	5	5	0	-5	20
	42	Female	0	15	5	-5	10	0	5	10	10	0	5	5
	42	Female	0	-5	-5	-10	-10	-5	0	-5	0	-5	-10	-5
	42	Female	0	5	0	0	5	0	0	5	0	-5	0	10
	42	Female	10	0	5	0	0	0	-5	0	0	5	-5	5
	43	Female	5	-5	-5	0	5	15	0	0	0	-5	0	15
	43	Female	0	-5	-5	5	10	0	10	0	0	-5	5	10
	43	Female	-5	10	0	10	5	20	0	-5	5	0	5	10
	43	Female	-5	0	0	0	10	0	-5	0	0	0	-5	5
	43	Female	0	0	0	-5	-5	15	5	0	-5	0	-5	20
	44	Female	10	5	0	0	0	10	10	5	0	0	-10	-10
	44	Female	-5	-5	0	5	15	5	-5	-5	-5	0	5	5
	44	Female	0	10	10	5	-5	-10	0	10	15	10	5	0
	45	Female	10	10	5	5	0	-5	5	15	10	15	15	5
	45	Female	0	0	0	5	0	5	5	5	-5	5	5	15
	45	Female	5	5	10	5	0	-5	0	5	10	0	0	0
	46	Female	5	-5	-10	0	5	20	0	-5	-10	5	5	0
	46	Female	-5	-5	0	5	5	0	0	0	5	0	0	10
	47	Female	15	5	5	-5	-5	10	0	10	-5	-5	-5	15
	47	Female	5	0	10	5	10	15	5	0	5	5	10	15
	47	Female	10	0	0	5	10	15	10	0	0	5	15	5
	48	Female	0	10	5	15	0	20	10	5	15	5	10	15
	48	Female	5	0	5	0	0	15	15	0	5	5	0	15
	48	Female	0	5	5	-5	5	-5	0	5	-5	10	15	-5
	48	Female	0	0	10	5	20	10	0	10	10	5	5	0
	50	Female	0	0	5	0	10	15	0	0	0	5	-5	20
	52	Female	10	5	0	0	5	15	-5	0	-10	-5	5	5
	55	Female	0	5	10	0	10	10	10	0	20	0	10	20
	55	Female	5	0	0	0	15	10	5	0	5	0	5	10
	18	Male	10	0	-5	10	-5	20	5	0	0	5	10	20
	18	Male	5	0	10	0	-5	10	0	10	10	10	15	20
	18	Male	5	-5	-5	-5	-5	5	-5	0	-10	-5	-5	0
	18	Male	10	5	5	10	5	0	0	0	5	5	0	5
	18	Male	10	0	0	0	0	0	10	5	0	0	0	5
	18	Male	5	0	5	0	15	5	5	0	-5	10	5	0
	18	Male	0	-5	0	0	0	15	5	5	0	0	5	15
	18	Male	5	5	0	10	10	0	0	-5	5	5	0	5
	18	Male	0	5	0	5	20	10	5	-5	0	5	10	10
	18	Male	0	0	0	5	0	0	15	-5	5	-5	10	5
	18	Male	5	5	0	0	20	15	10	5	0	0	10	0
	18	Male	5	0	-5	10	15	5	5	0	-5	5	10	-5
	18	Male	10	0	-5	0	-5	0	10	5	-5	5	5	-10
	19	Male	5	0	5	10	5	0	-10	0	-10	-5	0	-5
	19	Male	15	10	15	5	15	15	5	10	5	-5	-5	0
	19	Male	10	15	20	20	20	15	10	5	15	0	5	0
	19	Male	10	10	0	5	5	15	10	5	10	5	0	10
	19	Male	5	0	0	5	10	20	5	0	0	0	-5	15
	19	Male	10	5	0	5	5	10	10	5	0	5	10	0
	19	Male	15	5	0	10	5	0	15	10	5	5	0	5
	19	Male	5	0	10	15	10	0	10	5	5	10	0	-5
	19	Male	10	0	-5	5	0	5	10	-5	0	-5	-5	0
	19	Male	5	0	10	0	5	5	5	-5	5	-5	-5	-5
	19	Male	10	5	5	0	10	0	10	5	5	5	10	-5
	19	Male	5	0	0	-10	5	-10	5	-10	0	-10	-5	-10
	19	Male	5	0	-5	5	0	10	10	5	5	5	0	5
	19	Male	15	5	5	0	5	15	10	0	0	0	0	5
	19	Male	5	0	-10	0	-5	10	10	0	0	5	5	5
	19	Male	0	-5	-5	5	5	5	0	-5	-5	-5	10	5
	19	Male	10	5	5	5	5	5	5	5	5	0	5	5
	19	Male	15	5	-5	5	0	5	5	0	5	0	-5	10
	19	Male	20	15	10	5	0	10	15	5	5	-5	10	0
	19	Male	5	10	0	-5	5	10	0	0	0	0	0	10
	19	Male	0	-5	-5	0	5	10	0	5	0	5	5	10
	19	Male	10	5	-5	15	10	15	10	10	0	5	5	10
	19	Male	10	5	10	10	5	-5	5	0	10	10	0	5
	19	Male	15	5	0	-5	5	5	10	5	0	5	10	10
	19	Male	5	5	5	5	5	5	0	-5	0	5	0	0
	19	Male	0	0	-10	-10	-10	10	5	0	0	-5	-10	10
	19	Male	15	5	10	0	5	20	10	0	5	5	-10	0
	19	Male	5	-5	0	10	-5	10	5	0	-10	-5	-10	0
	19	Male	10	5	0	5	0	10	0	0	0	5	0	-5
	19	Male	15	5	0	0	0	15	15	5	0	0	5	20
	19	Male	5	-5	10	0	-5	5	0	-5	0	0	-10	5
	19	Male	5	0	0	-5	0	20	5	0	0	5	0	5
	19	Male	10	5	0	10	0	5	10	0	5	10	5	10
	19	Male	5	0	5	0	5	-5	0	0	0	5	5	0
	19	Male	5	0	-5	5	5	0	5	5	0	5	10	5
	19	Male	-10	0	5	0	-5	0	0	0	-5	0	-10	10
	19	Male	0	0	0	0	0	10	0	-5	0	0	-5	0
	19	Male	10	5	0	0	15	15	0	-10	5	5	-5	10
	19	Male	20	10	0	5	0	5	-5	-10	-5	-5	5	-5
	19	Male	5	5	10	5	5	10	0	0	5	0	10	0
	19	Male	5	0	-5	0	0	-5	5	-5	-5	-5	0	10
	19	Male	5	0	5	0	0	0	0	0	0	5	5	10
	19	Male	0	-5	-5	-10	-10	5	5	-5	-5	-5	-10	0
	19	Male	5	0	0	10	10	-5	10	0	0	5	10	-5
	19	Male	10	5	5	0	0	-10	10	5	0	-5	5	-10
	19	Male	10	5	0	10	20	5	10	0	0	10	20	0
	19	Male	10	5	5	0	0	0	0	-5	-5	0	5	0
	19	Male	5	0	5	10	5	10	5	5	0	-5	15	15
	19	Male	0	-5	0	5	0	0	0	-10	5	0	0	-5
	19	Male	5	0	-5	5	10	10	0	0	0	-10	0	0
	19	Male	10	10	-5	10	20	10	10	10	-5	5	5	5
	19	Male	15	0	5	5	5	10	10	-5	5	10	5	20
	19	Male	10	10	0	-5	0	-10	5	5	0	-5	0	0
	19	Male	5	-5	-5	0	5	-5	10	-5	0	5	15	10
	19	Male	10	0	-5	0	-5	-5	15	0	0	-5	-5	5
	19	Male	5	0	5	10	5	20	5	0	-5	15	5	10
	19	Male	15	5	5	5	15	10	15	0	5	5	15	0
	19	Male	0	0	5	10	5	0	0	-5	0	5	5	5
	19	Male	15	5	5	5	10	-5	10	5	5	15	0	-5
	19	Male	10	5	10	5	15	0	10	0	0	10	10	5
	19	Male	5	5	-5	5	5	15	0	5	-5	5	5	15
	19	Male	0	-5	-10	-5	0	-10	0	-5	0	5	-5	10
	19	Male	10	5	5	5	5	5	10	0	5	15	5	0
	19	Male	10	0	5	0	10	5	10	0	5	5	15	20
	19	Male	5	10	0	0	-5	5	10	5	10	0	-10	-5
	19	Male	15	10	20	15	10	20	15	5	10	5	0	0
	19	Male	10	5	-5	0	10	10	5	5	5	5	5	10
	19	Male	5	10	10	5	10	0	0	5	0	5	15	-5
	19	Male	5	-10	5	5	5	0	5	-5	-5	5	5	0
	19	Male	10	0	5	5	5	20	20	0	0	0	5	15
	19	Male	10	0	10	-5	0	-5	5	0	15	5	10	-5
	19	Male	-5	5	-5	0	5	10	5	0	-10	5	5	5
	19	Male	5	0	5	10	10	20	10	-5	5	15	15	5
	19	Male	15	5	15	5	10	5	15	10	0	0	-5	5
	19	Male	0	-5	10	0	5	0	0	-5	5	-10	10	0
	19	Male	10	0	10	-5	5	5	10	5	10	0	5	10
	20	Male	5	0	5	0	5	5	5	0	-5	0	5	0
	20	Male	5	0	0	-5	5	0	5	0	0	0	0	10
	20	Male	5	-5	5	10	0	5	5	5	-5	0	10	5
	20	Male	0	0	-5	5	5	10	5	0	-5	0	10	5
	20	Male	10	0	5	10	0	20	10	5	5	15	5	15
	20	Male	10	5	0	15	5	10	10	0	-5	5	5	10
	20	Male	15	5	-5	0	-5	20	20	5	5	-5	-5	10
	20	Male	0	0	0	15	10	15	0	0	-5	10	10	5
	20	Male	10	5	5	5	0	5	0	-5	-5	0	-10	10
	20	Male	5	-5	0	-5	-10	5	5	0	0	-5	5	10
	20	Male	15	5	-5	-10	0	15	10	5	0	-5	5	20
	20	Male	5	10	-5	10	10	-5	10	5	-5	0	-5	0
	20	Male	10	5	5	10	-5	5	0	5	10	5	5	0
	20	Male	5	10	15	10	15	20	5	5	-5	5	0	5
	20	Male	5	0	-5	-10	0	10	0	5	-10	-5	-10	5
	20	Male	5	5	0	5	10	5	5	5	0	-5	5	0
	20	Male	15	5	0	5	-5	15	10	-5	5	15	0	0
	20	Male	0	5	15	0	10	15	20	0	10	10	10	20
	20	Male	0	0	0	5	5	10	-5	0	-5	0	0	-5
	20	Male	5	10	10	10	10	15	10	5	5	5	15	5
	20	Male	5	5	0	-5	0	5	10	5	-5	5	0	5
	20	Male	5	0	10	0	5	10	10	0	10	5	5	10
	20	Male	10	5	0	5	0	5	0	0	-5	0	0	0
	20	Male	15	5	10	5	10	5	15	5	5	-5	-5	5
	20	Male	10	-5	10	5	0	-5	5	0	0	0	5	5
	20	Male	5	0	10	0	5	-5	10	0	5	0	-5	10
	20	Male	5	10	-5	5	15	-5	10	15	0	5	15	-10
	20	Male	5	5	0	0	0	5	0	0	-5	0	0	5
	20	Male	10	5	-5	5	0	10	10	10	0	5	10	0
	20	Male	0	5	0	-5	15	5	5	0	10	5	15	5
	20	Male	5	-5	10	-5	10	5	0	-5	0	-5	0	-5
	20	Male	10	5	-5	-5	-5	15	5	0	-5	-5	-5	15
	20	Male	5	10	0	-5	0	15	10	5	5	0	0	-5
	20	Male	10	15	10	10	0	20	10	20	15	5	10	5
	20	Male	10	5	5	0	5	10	10	0	5	10	10	10
	20	Male	0	0	0	0	5	5	0	0	-5	10	15	5
	20	Male	5	10	5	10	10	5	10	5	5	10	-5	10
	20	Male	5	10	5	10	10	0	10	5	10	20	20	-5
	20	Male	0	0	0	-5	0	0	5	0	5	0	5	15
	20	Male	10	10	5	0	10	15	5	5	5	0	0	10
	20	Male	10	10	10	10	-5	0	10	10	5	5	15	0
	20	Male	0	5	0	0	10	5	5	-5	-5	-5	0	10
	20	Male	5	5	5	15	10	10	5	0	5	5	10	10
	20	Male	15	20	20	20	20	10	20	20	20	20	15	15
	20	Male	0	0	10	0	10	-5	0	-5	5	5	5	0
	20	Male	5	-5	-5	-5	0	5	-5	-5	-5	0	0	0
	20	Male	10	0	5	-5	0	-5	0	0	5	10	-5	0
	20	Male	10	5	0	0	5	0	15	5	5	-5	0	0
	20	Male	15	10	15	-5	-5	15	15	5	20	-5	-5	10
	20	Male	10	0	-5	5	0	20	10	5	-5	0	5	0
	20	Male	10	0	5	5	-5	15	5	5	0	5	0	5
	20	Male	0	0	5	5	0	5	5	-5	5	0	5	10
	20	Male	5	0	0	0	0	0	15	10	-10	10	0	5
	20	Male	5	-5	-5	0	5	0	0	-10	-5	0	5	-5
	20	Male	5	5	10	5	5	5	10	5	15	10	10	15
	20	Male	5	5	0	0	5	10	5	5	0	0	5	10
	20	Male	10	5	5	5	5	0	10	5	15	5	10	10
	20	Male	10	0	0	10	-5	20	5	-5	-10	0	5	15
	20	Male	5	5	-5	5	5	5	5	0	0	5	0	10
	20	Male	0	-5	-10	-5	-5	5	5	-5	0	-10	-10	0
	20	Male	20	5	10	0	5	0	20	5	10	-5	0	5
	20	Male	10	-5	-5	5	5	0	5	0	0	5	0	5
	20	Male	0	5	0	-5	0	-5	5	0	0	-5	0	0
	20	Male	5	0	0	0	5	10	0	5	0	0	10	5
	20	Male	10	0	5	10	10	15	5	0	5	5	5	10
	20	Male	0	0	-5	0	5	15	0	-5	0	-5	5	0
	20	Male	0	5	0	10	10	15	10	5	5	20	15	5
	20	Male	10	5	0	5	-5	5	10	-5	-5	-5	5	5
	20	Male	0	-5	0	10	10	5	0	-5	0	5	0	20
	20	Male	10	5	5	10	10	15	5	5	5	10	10	15
	20	Male	10	5	5	15	5	20	5	5	0	0	5	10
	20	Male	10	5	5	10	10	0	5	5	5	10	10	10
	20	Male	0	5	10	5	10	0	0	5	5	0	5	10
	20	Male	5	-5	0	-5	0	0	20	15	15	15	5	10
	20	Male	20	-5	-5	5	-5	0	5	0	0	0	0	10
	20	Male	5	5	0	5	-5	15	5	5	-5	0	-10	-10
	20	Male	15	15	10	5	10	-5	5	-5	-5	0	5	-5
	20	Male	5	0	-5	-5	-10	10	0	5	0	0	10	-5
	20	Male	0	0	0	5	0	0	0	0	0	-5	-5	5
	20	Male	5	-5	0	10	10	20	5	0	5	15	10	10
	20	Male	15	0	-5	-5	5	5	5	5	-5	-5	-5	15
	20	Male	5	0	-10	15	-5	5	0	0	-5	5	0	5
	20	Male	10	0	-5	0	5	10	5	0	-5	5	10	0
	20	Male	5	5	0	0	0	-10	0	5	0	5	0	-5
	20	Male	5	0	5	5	0	5	10	0	0	5	0	0
	20	Male	5	5	5	10	5	15	5	0	5	10	5	5
	20	Male	10	0	0	0	0	5	5	0	20	5	0	15
	20	Male	10	0	-5	10	5	5	10	-5	-5	10	0	5
	20	Male	0	5	0	5	10	-5	0	0	5	0	-5	-10
	20	Male	5	-5	-5	5	5	15	0	-5	-5	5	0	0
	20	Male	15	0	0	10	15	5	0	5	-5	0	10	5
	20	Male	0	0	0	-10	-5	-5	0	5	0	-10	0	-10
	20	Male	10	0	10	-5	5	5	0	5	0	-10	0	-5
	20	Male	10	0	0	10	0	0	10	0	0	5	10	0
	20	Male	5	5	-5	10	15	0	0	0	0	0	5	0
	20	Male	10	0	0	15	0	5	10	5	0	5	0	5
	20	Male	10	15	5	5	15	5	10	5	-5	0	5	-10
	20	Male	5	0	-5	0	0	15	-5	-5	0	5	-5	5
	20	Male	5	-10	5	10	0	5	5	-5	0	5	0	10
	20	Male	5	5	5	10	5	-5	-5	5	5	5	5	0
	20	Male	15	20	15	5	5	5	10	15	15	15	5	10
	20	Male	5	0	5	5	0	-5	10	5	0	10	5	5
	20	Male	5	-5	-5	0	-5	-5	5	10	10	5	0	5
	20	Male	10	0	0	5	5	10	10	5	0	-5	5	-5
	20	Male	5	5	10	15	10	10	0	5	10	5	15	5
	20	Male	0	-5	-10	0	5	5	5	-5	0	5	10	0
	20	Male	15	5	-5	5	10	20	10	5	-5	5	5	5
	20	Male	5	0	5	0	0	15	10	0	0	5	0	10
	20	Male	20	10	20	10	15	10	0	5	10	15	20	20
	20	Male	5	0	0	0	0	20	10	0	0	5	10	0
	20	Male	5	5	10	0	5	10	5	0	5	10	5	10
	20	Male	15	15	5	10	5	0	15	10	5	10	10	15
	20	Male	5	0	-5	-5	10	10	15	10	0	10	0	5
	20	Male	0	0	0	15	10	5	0	5	5	10	15	0
	20	Male	10	0	0	0	10	10	10	0	0	-5	0	0
	20	Male	10	0	5	-10	-5	15	0	0	0	-5	-10	5
	20	Male	15	0	10	15	20	5	10	-5	10	5	10	0
	20	Male	15	10	15	5	5	0	20	15	15	10	5	5
	20	Male	10	5	20	15	0	5	10	0	15	20	5	20
	20	Male	5	10	-5	0	10	0	10	0	-5	-5	10	5
	20	Male	5	0	-5	5	10	0	0	0	0	5	0	0
	20	Male	0	5	0	15	0	10	5	0	0	0	0	10
	20	Male	0	-5	0	-10	0	10	5	-5	-5	0	5	20
	20	Male	10	15	10	15	15	5	10	10	5	10	15	5
	20	Male	15	0	5	0	0	15	20	5	-5	0	10	10
	20	Male	5	0	5	0	10	0	5	0	0	10	5	10
	20	Male	20	15	10	5	0	-10	10	10	5	-5	15	-10
	20	Male	15	15	15	5	10	15	20	20	10	10	20	10
	20	Male	10	0	0	5	0	-5	10	10	0	5	5	0
	20	Male	5	0	0	0	5	15	5	0	0	-5	-5	10
	20	Male	10	5	-5	5	10	10	-5	0	-5	-5	0	0
	20	Male	0	5	5	5	15	-5	5	5	-5	15	20	-5
	20	Male	0	-5	5	5	20	15	0	5	5	5	5	-5
	20	Male	10	10	10	15	15	15	10	5	5	10	20	-5
	20	Male	15	0	0	10	5	10	15	0	-5	0	0	5
	20	Male	5	10	5	0	5	5	10	10	5	5	0	5
	20	Male	5	5	-5	0	5	10	5	0	-5	5	10	15
	20	Male	5	0	0	5	0	0	5	-5	5	10	10	-10
	20	Male	10	5	10	0	5	0	5	10	10	-5	0	0
	20	Male	15	5	10	15	5	15	10	5	5	10	0	5
	20	Male	5	5	0	5	5	15	10	10	5	5	10	0
	20	Male	0	0	-5	-5	5	-5	5	-5	-10	0	0	-10
	20	Male	5	0	0	-5	5	0	5	10	0	0	0	0
	20	Male	5	0	-5	-5	5	5	0	-5	0	0	0	15
	21	Male	10	0	5	0	10	10	10	0	0	0	5	0
	21	Male	0	20	-5	0	5	15	0	0	0	0	5	10
	21	Male	5	-5	0	0	0	-10	5	-5	0	0	0	0
	21	Male	5	5	0	10	5	20	5	15	0	5	5	0
	21	Male	5	0	-5	0	10	5	0	0	-5	-10	-5	5
	21	Male	10	5	0	10	10	15	15	-5	0	5	10	20
	21	Male	10	5	-5	5	5	20	10	0	0	0	-5	15
	21	Male	5	0	0	0	-5	0	5	-5	-10	-5	-10	5
	21	Male	5	0	-10	10	15	15	0	0	-5	0	0	5
	21	Male	10	0	20	5	10	10	20	0	15	10	15	0
	21	Male	5	5	0	10	5	10	10	0	5	10	0	15
	21	Male	10	0	5	10	5	15	5	-5	-5	0	5	10
	21	Male	-5	-5	0	-5	5	0	0	5	0	0	5	15
	21	Male	5	10	5	15	10	0	10	5	5	10	0	-5
	21	Male	10	0	0	5	0	15	5	10	-5	0	5	10
	21	Male	5	-10	-5	-10	0	-5	-5	-5	0	-5	0	-5
	21	Male	15	10	5	10	15	0	10	10	10	5	10	0
	21	Male	15	10	0	10	5	10	5	0	5	5	0	5
	21	Male	15	20	15	10	-5	15	15	15	20	-5	0	5
	21	Male	15	20	20	10	15	10	10	10	5	5	15	15
	21	Male	10	5	5	0	-5	10	15	10	5	5	0	15
	21	Male	5	-5	5	10	0	5	5	-5	-5	5	5	-5
	21	Male	10	0	5	0	-5	10	5	0	10	-5	5	15
	21	Male	5	-5	0	-5	0	5	0	-5	0	5	-10	15
	21	Male	10	5	0	-5	0	5	5	0	-5	0	5	0
	21	Male	10	5	0	5	-5	-5	10	-5	-5	5	15	0
	21	Male	5	-5	-10	0	10	-5	5	-5	-10	0	0	0
	21	Male	10	5	5	15	10	20	10	-5	0	5	0	5
	21	Male	10	5	5	10	10	10	5	5	0	10	5	5
	21	Male	5	0	5	5	10	5	5	5	0	0	15	5
	21	Male	10	5	10	5	5	0	10	0	0	5	5	5
	21	Male	5	0	-5	5	5	-5	5	0	-5	0	5	0
	21	Male	5	5	0	-5	-5	10	5	5	0	5	0	10
	21	Male	15	0	10	5	0	10	5	0	15	10	10	20
	21	Male	10	5	5	0	0	-5	20	5	10	5	20	20
	21	Male	5	0	0	5	5	15	5	10	5	5	15	10
	21	Male	10	0	0	0	5	15	5	-5	-5	0	0	10
	21	Male	10	5	-5	5	5	10	10	-5	-5	0	0	5
	21	Male	10	5	0	5	5	5	0	5	0	5	-5	10
	21	Male	15	5	5	5	0	20	20	5	20	0	10	5
	21	Male	10	0	5	10	15	0	5	5	0	10	0	10
	21	Male	5	-5	-5	-5	5	10	5	-5	-5	-5	5	10
	21	Male	15	10	0	0	5	20	10	5	0	-5	0	15
	21	Male	15	5	0	10	5	15	10	0	-5	0	5	0
	21	Male	5	0	5	5	10	20	10	5	5	10	5	5
	21	Male	10	10	0	-5	0	5	5	10	-5	0	0	-5
	21	Male	5	0	5	5	5	20	20	15	5	10	15	15
	21	Male	10	-5	0	5	15	5	5	-10	5	10	0	10
	21	Male	0	-5	0	0	0	0	0	0	0	-5	-5	10
	21	Male	10	15	15	15	10	20	10	5	20	15	20	20
	21	Male	15	5	5	0	5	10	5	0	0	0	5	0
	21	Male	10	5	5	0	5	10	5	0	-5	-5	5	-5
	21	Male	5	0	0	20	15	20	10	0	0	15	5	15
	21	Male	5	0	10	15	5	15	0	0	5	0	0	0
	21	Male	5	5	0	5	15	0	10	0	5	0	5	15
	21	Male	15	5	0	5	0	5	15	5	0	-5	-5	-5
	21	Male	5	-5	-5	0	-5	5	5	-5	-10	0	0	5
	21	Male	5	0	5	15	5	10	0	5	5	0	5	10
	21	Male	10	5	0	5	5	15	5	5	0	0	0	10
	21	Male	15	15	5	10	10	10	20	15	10	15	15	0
	21	Male	15	5	5	0	20	0	5	0	5	0	5	-10
	21	Male	5	0	0	0	-5	5	5	5	5	5	5	10
	21	Male	0	0	0	0	15	10	5	5	0	5	0	15
	21	Male	15	10	10	10	20	20	15	15	10	20	20	20
	21	Male	10	-10	0	5	10	5	15	-5	-5	5	15	15
	21	Male	10	-5	0	-5	5	0	5	0	5	0	0	-10
	21	Male	5	0	0	-5	0	15	0	15	5	0	-5	0
	21	Male	10	5	-5	0	5	5	10	0	10	5	10	5
	21	Male	15	5	5	0	0	15	10	0	10	5	15	15
	21	Male	5	0	0	5	5	20	5	0	0	-5	5	10
	21	Male	10	5	0	5	10	-5	10	0	0	15	5	0
	21	Male	15	5	5	10	5	15	20	15	10	15	5	15
	21	Male	10	0	5	0	-5	10	5	0	-5	5	5	10
	21	Male	10	5	0	10	15	20	15	10	5	5	5	10
	21	Male	5	0	5	20	10	10	10	5	0	10	20	20
	21	Male	5	0	5	5	10	0	5	0	0	0	15	0
	21	Male	15	15	20	10	5	5	10	5	15	5	10	0
	21	Male	5	0	-5	-5	5	10	0	-5	-5	-10	-5	0
	21	Male	10	5	5	5	0	10	10	5	-5	0	-5	20
	21	Male	15	5	5	10	5	0	5	5	-5	-5	5	0
	21	Male	5	15	5	0	5	15	5	5	0	0	5	10
	21	Male	5	-5	0	15	0	10	5	0	0	5	0	5
	21	Male	20	10	0	10	10	15	15	10	0	5	10	15
	21	Male	5	5	0	0	10	20	5	0	5	10	10	20
	21	Male	10	5	5	-5	5	-5	0	5	-5	0	5	5
	21	Male	0	-5	-5	-5	0	10	0	-5	0	-5	0	5
	21	Male	5	10	0	10	10	20	10	5	0	0	5	20
	21	Male	10	0	5	5	0	15	5	5	-5	10	5	10
	21	Male	10	15	0	5	0	10	10	-5	0	0	-5	15
	21	Male	0	0	-5	0	10	5	0	5	-10	5	0	0
	21	Male	5	0	5	5	-5	0	0	5	5	0	5	0
	21	Male	5	-5	-5	-5	-10	5	10	0	5	-5	0	10
	21	Male	15	0	5	0	5	10	10	5	0	0	10	5
	21	Male	10	5	0	10	5	10	5	0	-5	10	5	10
	21	Male	15	5	5	5	0	15	10	5	5	0	0	20
	21	Male	5	15	-5	5	0	15	5	-5	-5	0	0	10
	21	Male	5	0	10	0	10	5	5	0	5	0	10	5
	21	Male	0	5	0	-5	10	5	0	0	15	0	5	5
	21	Male	5	10	5	10	20	10	5	5	5	5	15	10
	21	Male	5	0	0	10	0	0	5	0	0	-5	0	5
	21	Male	10	5	-10	5	10	5	5	-5	-5	0	5	10
	21	Male	10	0	0	-5	0	0	5	0	-10	-5	0	5
	21	Male	5	5	5	5	10	0	15	15	5	10	10	-5
	21	Male	0	5	0	-5	0	5	0	-5	5	5	0	10
	21	Male	5	10	0	10	15	20	10	5	0	5	10	15
	21	Male	5	-5	-10	-5	-5	15	5	5	-5	0	0	15
	21	Male	10	5	0	0	5	10	10	5	0	-5	5	0
	21	Male	5	-5	5	-5	5	-10	0	0	0	5	0	10
	21	Male	15	15	10	5	15	0	15	5	5	10	20	-5
	21	Male	5	-5	0	-5	-10	5	0	0	0	-5	0	10
	21	Male	5	0	-5	10	15	0	0	-5	-5	0	-5	0
	21	Male	10	5	5	15	10	15	5	-5	0	-5	-5	0
	21	Male	10	10	5	10	5	20	15	5	0	10	10	0
	21	Male	5	5	10	10	15	20	10	5	15	20	10	0
	21	Male	5	0	5	10	-10	15	-5	-10	0	5	5	5
	21	Male	0	0	-5	0	0	10	0	5	-5	5	-5	-5
	21	Male	5	10	0	10	10	10	5	5	5	10	0	20
	21	Male	5	5	-5	0	5	10	10	0	15	10	-5	5
	21	Male	0	0	5	10	0	5	5	0	0	0	5	5
	21	Male	5	0	0	0	-5	5	5	-5	-10	0	-5	20
	21	Male	0	-5	0	-5	0	0	5	0	0	5	0	10
	21	Male	0	0	10	0	15	5	0	5	5	0	5	5
	21	Male	5	0	-5	5	15	10	0	0	0	5	0	10
	21	Male	0	-5	0	0	-5	5	0	-5	-5	0	-5	0
	21	Male	5	0	0	0	5	-5	0	0	-10	10	0	-10
	21	Male	15	10	15	5	0	10	20	10	15	0	5	-5
	21	Male	5	10	0	10	5	5	10	15	5	5	10	0
	21	Male	10	0	5	0	15	-5	10	5	-5	0	-5	-5
	21	Male	5	10	15	10	15	20	10	10	10	5	15	15
	21	Male	5	0	10	10	0	5	0	0	0	-5	0	5
	21	Male	5	0	0	5	0	0	0	-5	0	10	-5	5
	21	Male	0	-5	0	0	0	0	0	-5	-10	5	5	5
	21	Male	0	5	5	5	20	10	5	0	5	0	5	10
	21	Male	10	5	10	15	15	20	5	0	0	10	15	0
	21	Male	0	0	5	-5	5	20	-5	0	0	0	5	5
	21	Male	20	15	5	5	5	5	10	5	0	5	15	10
	21	Male	-5	-10	0	5	0	5	-5	0	5	-5	0	0
	21	Male	0	5	0	0	20	0	5	0	-5	5	15	5
	21	Male	10	5	-5	0	0	10	5	5	0	-5	-5	0
	21	Male	5	5	0	0	-5	5	0	5	0	5	5	0
	21	Male	10	5	5	10	5	-5	10	5	5	5	0	0
	21	Male	0	-5	-10	-5	-10	5	0	-5	-5	-5	-5	-5
	21	Male	5	5	-5	5	10	-10	5	5	-5	0	5	0
	21	Male	10	10	5	10	5	5	5	15	10	5	-5	0
	21	Male	15	10	0	0	0	5	10	-5	0	5	0	10
	21	Male	10	5	5	20	10	10	10	0	15	10	5	5
	21	Male	0	0	0	5	0	10	0	5	0	5	10	15
	21	Male	10	5	0	10	-5	5	10	5	0	-5	0	-5
	21	Male	15	10	5	0	0	5	10	5	0	5	5	-10
	21	Male	15	-5	5	10	5	-10	5	0	5	5	0	0
	21	Male	20	10	0	20	15	5	20	20	5	10	15	15
	21	Male	10	0	5	5	15	15	10	0	5	5	15	5
	21	Male	10	5	-5	5	5	0	0	0	-5	0	5	10
	21	Male	15	5	0	5	5	20	10	15	-5	-5	5	0
	21	Male	0	-5	-10	0	5	5	5	-5	-5	0	5	5
	21	Male	10	5	5	10	5	15	15	5	0	5	5	20
	21	Male	15	10	5	10	15	5	15	5	5	15	15	15
	21	Male	5	5	15	0	10	5	10	10	10	0	10	5
	21	Male	10	10	5	5	0	0	5	0	0	0	-5	-5
	21	Male	5	0	5	10	20	10	-5	5	0	5	10	5
	21	Male	10	15	5	0	5	15	10	5	0	-5	0	5
	21	Male	10	5	-5	5	10	5	5	5	0	5	5	-5
	21	Male	20	15	10	0	5	0	15	5	5	-5	5	0
	21	Male	5	-5	5	10	20	0	5	-5	5	5	10	5
	21	Male	10	10	5	10	15	15	10	5	5	0	-5	5
	21	Male	5	0	5	5	10	-5	0	-5	-5	5	0	-5
	21	Male	10	5	5	0	-5	5	5	0	-5	-10	0	5
	21	Male	5	5	20	5	15	0	5	10	15	5	10	5
	21	Male	5	0	5	5	0	10	0	0	0	-5	0	10
	21	Male	10	5	5	15	5	10	10	5	0	15	10	10
	21	Male	15	15	5	15	15	5	20	10	0	5	10	0
	21	Male	5	5	10	0	0	10	5	10	15	0	-5	-5
	21	Male	5	0	-5	5	5	0	5	-5	0	0	15	-5
	21	Male	-5	-5	0	5	-10	-10	0	-5	-10	10	5	0
	22	Male	0	0	0	0	5	15	0	5	5	0	-5	5
	22	Male	5	5	-5	5	10	5	5	0	10	5	5	10
	22	Male	0	-5	-5	0	5	5	0	-5	-5	0	0	0
	22	Male	5	-5	-5	0	10	0	0	-5	-5	5	5	0
	22	Male	10	5	-5	0	10	10	5	0	0	-5	0	5
	22	Male	5	0	-5	-5	-5	5	10	0	0	5	10	0
	22	Male	0	-5	-5	5	5	10	0	-5	-5	10	5	0
	22	Male	5	0	0	-5	5	-5	5	0	5	-5	-10	-5
	22	Male	10	5	0	15	5	0	10	5	15	15	10	0
	22	Male	10	5	-5	0	0	0	5	0	-10	5	0	0
	22	Male	15	20	10	15	10	10	20	15	15	15	5	0
	22	Male	5	0	-5	0	-5	20	-5	0	10	15	5	20
	22	Male	5	5	10	5	0	0	10	5	-5	-5	5	5
	22	Male	5	5	10	15	15	0	10	0	0	10	5	10
	22	Male	15	10	10	10	15	5	5	0	10	0	15	5
	22	Male	10	0	-5	0	5	5	5	-5	-5	0	5	5
	22	Male	0	5	0	5	5	10	0	5	0	5	5	0
	22	Male	10	10	0	5	5	10	10	5	0	10	-5	5
	22	Male	5	-5	-5	5	10	10	0	-10	-5	0	5	15
	22	Male	5	0	-5	5	-5	5	0	-5	0	0	0	5
	22	Male	15	5	15	5	0	10	10	15	15	15	5	5
	22	Male	10	5	5	0	5	0	5	5	5	-5	-5	5
	22	Male	5	10	5	5	0	10	10	0	0	0	5	10
	22	Male	10	5	0	5	10	5	5	0	-5	5	20	10
	22	Male	5	5	0	5	0	5	5	0	0	-5	0	-5
	22	Male	10	5	0	-5	5	0	0	0	0	0	5	10
	22	Male	5	5	0	10	10	-5	15	5	0	15	15	-5
	22	Male	0	-5	0	-5	-5	0	-5	-5	-5	0	-10	-10
	22	Male	5	0	0	-5	0	0	5	-5	0	0	-10	0
	22	Male	0	0	0	5	-5	-5	5	0	5	0	0	5
	22	Male	10	0	-5	0	5	-5	5	0	0	-5	5	10
	22	Male	10	5	0	0	5	10	10	5	0	-5	-10	15
	22	Male	5	0	0	5	5	-5	10	-5	5	0	0	0
	22	Male	5	10	0	5	0	10	-5	-5	5	0	0	0
	22	Male	10	0	5	10	0	5	10	0	10	15	5	10
	22	Male	0	-5	-5	-10	5	10	-10	5	-5	-5	-5	0
	22	Male	10	0	5	0	5	15	15	10	10	5	15	20
	22	Male	0	-10	-5	0	-5	-10	0	-5	0	-5	0	-5
	22	Male	0	5	0	0	-5	5	5	0	0	5	5	20
	22	Male	15	5	0	5	0	0	10	5	0	0	-5	0
	22	Male	15	15	5	-5	0	20	10	5	5	0	10	5
	22	Male	15	0	-5	10	15	20	0	5	0	10	5	10
	22	Male	15	10	15	15	5	20	10	5	10	5	5	10
	22	Male	5	0	5	0	5	15	10	5	0	0	-5	15
	22	Male	15	0	0	-5	-5	15	5	0	0	0	5	5
	22	Male	10	0	0	5	5	5	5	0	0	10	10	5
	22	Male	10	5	10	10	10	15	10	10	5	5	0	10
	22	Male	5	10	10	10	10	20	10	5	0	5	0	15
	22	Male	5	0	5	5	0	15	5	0	5	5	0	15
	22	Male	5	10	10	0	-5	10	5	5	10	-5	0	10
	22	Male	0	5	0	15	10	15	5	-5	5	0	10	15
	22	Male	10	0	5	5	0	5	5	-5	0	0	5	0
	22	Male	5	5	-5	-5	10	10	10	-5	-5	-5	5	0
	22	Male	-5	5	10	15	10	10	5	5	5	5	5	0
	22	Male	15	15	5	0	-5	15	15	15	0	5	5	10
	22	Male	5	0	0	5	10	0	5	0	-5	0	5	10
	22	Male	10	0	0	-10	0	15	10	5	0	-5	5	10
	22	Male	15	10	10	20	20	15	15	10	5	5	10	-10
	22	Male	5	-5	5	-5	0	5	0	-5	5	-5	-5	0
	22	Male	10	5	0	5	10	15	5	5	0	0	15	10
	22	Male	5	10	10	15	10	10	5	0	-5	5	5	5
	22	Male	15	10	5	10	15	0	0	0	5	-5	10	10
	22	Male	5	0	-10	15	5	-5	5	0	5	10	5	0
	22	Male	-5	5	0	5	5	20	0	-5	0	-5	5	0
	22	Male	10	10	0	10	20	20	5	0	0	0	5	15
	22	Male	10	5	5	0	5	5	0	0	5	10	5	10
	22	Male	15	5	0	5	0	5	10	5	0	5	10	15
	22	Male	10	-5	0	5	5	15	5	0	0	0	0	15
	22	Male	5	0	0	0	5	-5	-5	5	0	0	0	5
	22	Male	10	0	0	0	20	5	5	5	-5	0	0	5
	22	Male	10	0	0	-5	-10	10	5	0	-5	-5	-10	10
	22	Male	0	5	-5	0	10	5	5	0	0	-5	0	5
	22	Male	10	-5	0	5	-5	15	5	5	0	5	0	15
	22	Male	5	5	5	0	0	10	10	15	10	0	0	20
	22	Male	15	10	10	5	5	10	10	10	5	5	10	15
	22	Male	5	0	5	0	10	0	5	5	10	10	10	0
	22	Male	5	5	0	-5	5	10	0	5	0	-5	15	-5
	22	Male	-5	-5	0	0	-10	0	-5	10	5	-10	-5	5
	22	Male	10	5	5	10	15	0	20	-5	5	5	-5	-10
	22	Male	10	0	10	10	0	5	15	5	5	15	15	15
	22	Male	15	5	10	15	20	10	10	5	5	15	10	20
	22	Male	10	10	15	10	5	0	5	5	10	10	0	-5
	22	Male	15	10	-5	10	15	5	10	5	-5	10	5	5
	22	Male	10	0	-5	0	5	20	10	-5	-10	0	0	15
	22	Male	0	0	5	-5	5	5	0	-5	0	0	5	-5
	22	Male	10	5	-5	0	5	20	10	5	5	0	5	5
	22	Male	20	10	10	10	10	20	20	10	10	10	20	5
	22	Male	10	5	5	10	15	5	5	5	5	5	5	15
	22	Male	5	0	-5	5	10	5	5	0	5	5	0	-5
	22	Male	0	0	5	5	0	5	10	0	0	5	0	5
	22	Male	10	5	5	10	5	10	5	-5	0	0	5	0
	22	Male	0	10	15	10	10	10	5	0	5	15	15	-5
	22	Male	0	5	0	10	0	-5	0	-5	0	15	10	15
	22	Male	-5	-5	0	-5	-5	-10	5	0	-5	-5	5	0
	22	Male	5	5	-5	5	10	20	-5	0	-5	5	-5	-5
	22	Male	5	0	0	5	-5	0	5	0	0	-5	5	0
	22	Male	0	-5	-5	-5	20	5	0	-5	0	-5	10	0
	22	Male	5	0	0	5	10	0	10	5	15	20	15	5
	22	Male	5	0	15	20	15	0	0	5	15	20	15	-5
	22	Male	5	10	5	10	15	5	10	10	0	15	10	10
	22	Male	5	0	0	10	10	5	5	0	5	15	0	-5
	22	Male	10	5	5	10	15	10	5	0	0	5	15	-5
	22	Male	5	10	0	10	5	10	5	5	-10	10	5	5
	22	Male	0	0	-5	0	10	15	0	-5	0	10	15	15
	22	Male	5	0	-5	0	15	-5	10	5	-5	5	10	10
	22	Male	20	15	15	10	15	15	15	15	10	20	15	10
	22	Male	0	0	-5	0	0	10	0	-5	-5	0	-5	15
	22	Male	10	10	15	10	20	10	5	10	10	15	15	0
	22	Male	0	-5	-5	-10	0	5	5	5	0	5	10	-5
	22	Male	10	5	0	5	5	15	5	5	-5	0	10	20
	22	Male	10	10	0	5	10	0	0	5	10	0	5	15
	22	Male	5	5	0	0	5	-10	10	0	5	-5	-5	-10
	22	Male	5	10	15	10	15	5	5	5	10	0	5	15
	22	Male	15	5	15	0	5	-5	10	5	5	0	10	0
	22	Male	20	5	0	-5	0	0	5	5	5	0	5	-10
	22	Male	5	0	-5	5	-5	5	5	-5	-5	0	5	5
	22	Male	10	5	5	5	15	20	5	0	10	0	-5	20
	22	Male	10	-5	10	5	15	20	15	0	10	15	15	5
	22	Male	0	5	-5	5	0	5	5	0	10	10	5	5
	22	Male	20	15	10	15	15	15	10	10	5	15	15	0
	22	Male	0	0	-5	5	-5	10	0	0	0	-5	5	0
	22	Male	10	10	10	15	10	5	20	15	0	5	20	5
	22	Male	10	0	-5	0	5	-5	0	0	-5	-10	-5	-10
	22	Male	10	5	10	5	5	10	5	5	10	10	5	10
	22	Male	15	5	0	-5	10	-5	10	5	0	5	5	-5
	22	Male	15	0	-5	0	5	0	10	0	0	-5	0	-5
	22	Male	5	0	0	5	5	10	10	5	-5	5	15	0
	22	Male	10	5	-5	0	5	5	5	0	0	15	0	-5
	22	Male	5	-5	5	10	0	5	0	-5	0	0	-5	10
	22	Male	10	5	0	0	5	5	10	5	-5	0	10	10
	22	Male	10	-5	-5	5	5	15	5	0	-5	5	10	10
	22	Male	0	5	0	15	0	15	10	0	0	10	0	10
	22	Male	0	-5	0	-5	0	5	0	5	0	0	0	10
	22	Male	-10	10	5	5	0	5	0	-5	-10	5	0	-10
	22	Male	-5	-10	-5	-5	-10	-5	0	-5	-5	-10	-10	0
	23	Male	0	0	0	-10	-10	-5	0	-5	0	0	0	5
	23	Male	0	-10	5	10	5	0	0	-5	0	5	0	0
	23	Male	10	0	-10	5	5	5	5	0	5	0	0	20
	23	Male	10	0	-5	10	0	10	5	0	0	5	-5	10
	23	Male	10	15	0	5	20	10	15	10	10	5	20	10
	23	Male	0	0	-5	5	5	10	-5	0	0	5	10	0
	23	Male	10	0	5	0	0	10	10	0	0	0	-10	15
	23	Male	10	0	15	10	0	15	5	0	0	5	-5	10
	23	Male	5	0	5	0	5	0	-5	0	5	0	10	10
	23	Male	10	0	0	0	0	10	5	0	0	-5	-10	0
	23	Male	5	0	-5	5	0	-5	-5	-5	-5	-5	0	10
	23	Male	0	5	5	5	0	20	5	0	0	5	10	10
	23	Male	5	-5	5	5	-10	5	5	0	-5	0	0	5
	23	Male	15	10	15	15	15	10	10	5	5	10	10	0
	23	Male	10	5	5	5	-5	10	10	0	0	5	0	5
	23	Male	5	-5	5	10	10	-5	5	0	-5	-10	-5	-5
	23	Male	5	10	15	15	10	20	5	10	15	20	10	20
	23	Male	20	15	5	0	0	0	10	15	0	10	5	10
	23	Male	0	10	15	10	5	10	10	15	10	15	5	10
	23	Male	5	5	0	10	0	15	5	10	0	5	5	0
	23	Male	10	15	10	5	0	10	0	-5	0	5	0	20
	23	Male	10	10	15	10	15	0	10	5	20	0	5	10
	23	Male	10	10	0	-5	0	-5	10	15	0	0	5	15
	23	Male	10	5	5	10	5	15	10	15	15	15	15	10
	23	Male	5	5	0	-5	5	5	5	5	0	5	0	10
	23	Male	5	5	10	10	10	0	0	0	5	5	10	5
	23	Male	15	15	10	5	15	15	5	10	5	15	0	15
	23	Male	5	0	10	-5	10	5	5	0	5	0	0	0
	23	Male	5	0	5	0	-5	0	-10	5	10	0	-5	5
	23	Male	0	5	0	5	-10	10	0	5	5	10	10	10
	23	Male	5	0	0	5	0	15	5	-5	0	-5	5	5
	23	Male	10	5	0	15	0	0	15	0	-5	5	0	5
	23	Male	0	5	10	5	0	5	-5	0	10	5	10	5
	23	Male	10	0	0	15	10	10	10	5	10	15	5	5
	23	Male	10	0	-5	0	-5	15	10	0	-5	0	0	5
	23	Male	10	5	0	10	5	15	15	-5	5	10	20	10
	23	Male	5	0	10	15	5	10	0	0	0	15	5	5
	23	Male	10	0	5	10	5	15	15	5	0	5	10	15
	23	Male	10	5	10	10	-5	0	10	0	5	5	0	5
	23	Male	0	5	15	-5	0	5	0	5	5	-5	0	0
	23	Male	10	10	5	10	5	10	10	5	10	5	0	0
	23	Male	15	15	5	0	0	0	15	10	10	-5	0	10
	23	Male	10	15	10	5	5	15	10	10	10	10	5	10
	23	Male	5	0	5	5	0	0	5	0	0	0	0	15
	23	Male	5	0	5	5	-10	5	0	5	5	10	5	0
	23	Male	0	5	10	10	0	15	0	5	10	5	5	5
	23	Male	15	5	5	5	5	10	15	10	5	0	0	15
	23	Male	10	5	0	-5	5	10	0	0	0	5	0	0
	23	Male	-5	0	0	-10	10	10	10	0	5	5	5	-5
	23	Male	5	-5	5	0	0	10	5	10	5	5	5	5
	23	Male	15	-5	-10	-5	5	0	5	-5	0	-5	0	10
	23	Male	5	0	0	-5	0	15	0	-10	-5	5	5	10
	23	Male	15	10	0	15	20	15	15	10	0	5	15	5
	23	Male	5	0	5	15	15	20	-5	0	0	10	15	5
	23	Male	10	5	5	0	0	0	5	-5	-5	-5	-5	0
	23	Male	5	0	5	0	5	10	5	0	0	-10	0	10
	23	Male	5	0	5	0	0	20	0	0	-5	-5	5	10
	23	Male	10	0	15	-5	5	10	5	10	15	0	5	0
	23	Male	5	5	0	0	0	5	5	0	5	5	0	5
	23	Male	5	5	0	10	5	0	0	0	0	5	10	5
	23	Male	0	5	-5	5	10	15	5	0	0	5	0	5
	23	Male	10	0	0	10	0	10	15	0	0	5	5	10
	23	Male	10	5	5	0	-5	-5	10	0	10	5	0	0
	23	Male	5	5	0	5	-5	15	5	-5	-10	-5	-10	15
	23	Male	15	15	10	15	20	20	10	10	5	0	5	0
	23	Male	0	0	0	5	-5	5	0	5	0	5	-5	0
	23	Male	5	-5	0	5	-10	10	0	-5	0	5	0	-5
	23	Male	20	5	5	0	-5	10	0	5	15	0	0	-5
	23	Male	10	10	5	15	15	5	10	5	-5	5	5	5
	23	Male	10	5	5	5	5	0	10	5	10	5	10	5
	23	Male	5	5	0	20	10	20	5	0	-5	5	0	15
	23	Male	10	0	-5	0	0	0	0	5	-5	10	5	-10
	23	Male	0	0	10	-5	0	5	0	0	5	0	-5	5
	23	Male	15	5	5	0	10	20	15	5	0	15	5	15
	23	Male	5	0	10	5	10	10	5	5	10	-5	10	5
	23	Male	15	15	-5	5	20	10	20	15	0	5	0	10
	23	Male	5	0	0	5	0	0	0	-5	0	10	-5	10
	23	Male	5	10	0	5	5	10	5	5	-5	0	5	5
	23	Male	10	10	5	10	5	15	10	5	5	0	5	15
	23	Male	10	0	5	5	5	15	5	0	10	5	10	10
	23	Male	0	5	0	0	20	20	0	-5	5	10	15	5
	23	Male	15	5	5	0	-5	15	10	5	0	5	0	5
	23	Male	10	10	5	0	-5	5	5	10	-10	-5	5	15
	23	Male	10	0	-5	0	5	10	5	0	-5	0	5	10
	23	Male	0	-5	-5	0	5	10	0	0	-5	0	0	5
	23	Male	5	0	0	5	5	10	0	-5	0	0	10	10
	23	Male	15	15	10	10	15	10	15	10	5	10	15	15
	23	Male	0	-5	-5	-5	-10	0	5	0	-5	-5	-5	-5
	23	Male	0	-5	0	5	0	10	0	0	10	0	0	0
	23	Male	20	5	20	20	10	5	15	5	20	10	20	0
	23	Male	5	-5	5	0	5	0	5	5	0	10	-5	0
	23	Male	0	0	5	15	15	15	10	5	0	5	15	10
	23	Male	15	10	5	0	5	20	10	5	0	0	5	15
	23	Male	0	5	0	-5	-5	5	0	0	-5	-5	-5	-5
	23	Male	10	0	-5	-5	0	5	5	0	-5	-5	0	5
	23	Male	0	-5	0	5	5	5	5	0	10	10	15	20
	23	Male	10	5	0	5	10	0	5	0	0	5	0	5
	23	Male	0	-10	5	10	0	0	-5	5	-10	0	-5	-5
	23	Male	15	5	10	5	5	-5	10	0	0	5	5	-5
	23	Male	10	0	0	-5	10	0	10	5	0	0	0	15
	23	Male	5	0	-5	0	-5	-10	0	0	-5	-10	-10	0
	23	Male	5	-5	0	0	0	10	5	-5	-5	-5	5	20
	23	Male	10	10	5	5	0	10	5	5	5	10	5	5
	23	Male	10	0	5	0	5	5	5	-5	0	10	10	0
	23	Male	0	5	5	10	5	0	-5	-5	10	20	5	-10
	23	Male	5	0	5	10	5	15	5	5	0	15	0	10
	23	Male	5	0	0	5	0	5	15	0	10	5	-10	5
	23	Male	10	0	-5	5	5	10	0	-5	-5	5	10	20
	23	Male	0	-5	0	-5	5	5	0	-5	-5	0	10	0
	23	Male	15	5	5	5	10	-5	20	10	0	10	5	20
	23	Male	20	15	10	20	0	20	10	15	10	15	5	5
	23	Male	15	10	20	20	20	5	5	5	10	5	10	-5
	23	Male	5	5	0	15	5	0	10	0	10	5	10	10
	23	Male	0	0	5	5	15	10	0	-5	0	10	5	5
	23	Male	10	5	-5	0	5	10	10	5	0	5	-5	-5
	23	Male	10	-5	-5	0	-5	-5	5	0	-5	5	5	-5
	23	Male	0	0	10	0	10	0	5	0	0	0	5	10
	23	Male	0	5	-10	0	10	5	5	0	-5	0	5	10
	23	Male	15	15	10	15	20	20	20	15	5	10	-5	10
	23	Male	5	5	-10	0	5	-5	5	0	-5	5	5	10
	23	Male	10	15	15	10	5	5	15	20	5	0	5	0
	23	Male	10	-5	-5	0	0	10	15	5	5	5	0	15
	23	Male	5	5	5	5	-5	10	5	5	5	0	5	0
	23	Male	0	-5	0	-10	-5	-5	0	-5	-10	-5	-5	0
	23	Male	5	0	5	20	15	10	5	10	5	5	0	10
	23	Male	10	5	5	0	5	10	10	10	5	10	5	-5
	23	Male	5	0	0	10	5	0	5	-5	-5	10	-5	5
	23	Male	5	5	-5	5	15	-5	5	0	-5	0	15	-5
	23	Male	10	5	5	0	5	5	10	0	5	0	-5	5
	23	Male	0	0	0	10	5	5	5	0	15	0	5	0
	23	Male	-5	0	-5	0	10	-5	-5	-5	-5	0	5	-5
	23	Male	5	0	-5	-5	-5	-10	5	-5	-5	-5	-5	-10
	23	Male	-5	0	-5	5	10	-5	-5	-5	0	0	5	-5
	24	Male	0	0	0	5	0	5	0	0	0	5	0	5
	24	Male	5	-5	10	0	5	10	5	5	5	10	5	15
	24	Male	10	5	10	5	10	20	15	5	0	10	0	20
	24	Male	5	0	10	0	10	5	-5	0	0	0	5	5
	24	Male	5	0	10	0	10	15	5	0	5	0	5	10
	24	Male	0	-10	0	-5	0	15	0	-5	0	-5	15	20
	24	Male	10	0	0	-5	5	5	10	0	5	0	0	20
	24	Male	5	-5	5	10	0	5	5	-10	0	5	0	5
	24	Male	0	0	0	-5	0	10	0	5	0	-5	-10	5
	24	Male	5	0	0	5	10	15	0	0	0	5	0	5
	24	Male	5	0	0	5	0	15	0	0	0	0	-5	20
	24	Male	15	5	10	5	10	10	10	0	5	0	10	0
	24	Male	5	10	5	15	20	15	10	10	10	15	10	5
	24	Male	10	0	5	10	0	10	5	-5	5	0	0	0
	24	Male	10	5	-5	15	5	10	15	0	10	10	20	10
	24	Male	10	5	0	5	10	20	10	0	5	10	10	10
	24	Male	0	5	5	0	-5	20	10	0	0	0	5	0
	24	Male	5	-5	5	5	10	20	5	0	5	5	0	5
	24	Male	5	0	5	5	20	10	5	0	-5	0	5	0
	24	Male	0	5	0	5	0	0	-5	0	-5	-5	-5	5
	24	Male	10	5	0	10	5	10	10	10	10	20	10	10
	24	Male	15	5	-5	5	5	20	10	5	0	5	10	15
	24	Male	5	0	0	5	10	0	5	0	0	0	10	5
	24	Male	0	-5	5	-5	-5	10	5	5	5	-10	0	0
	24	Male	5	10	15	0	5	10	0	5	5	-5	5	10
	24	Male	-5	0	-5	0	5	10	0	-5	0	0	-5	5
	24	Male	5	0	5	0	10	15	5	-5	0	-5	10	15
	24	Male	15	0	0	0	5	5	5	-5	0	0	10	5
	24	Male	10	10	5	0	5	20	10	5	5	0	5	0
	24	Male	15	10	20	10	5	10	10	5	5	5	5	10
	24	Male	0	0	0	-5	0	10	0	-5	0	-5	5	5
	24	Male	10	10	15	20	20	10	10	10	5	0	10	15
	24	Male	0	5	10	15	10	10	10	10	10	15	10	15
	24	Male	20	5	10	5	5	-5	-5	0	-5	5	0	5
	24	Male	5	0	-5	-5	0	-10	-5	0	-5	0	-5	-10
	24	Male	0	0	-5	0	5	15	0	5	0	5	-5	10
	24	Male	5	0	5	-10	0	-5	0	5	-5	-5	-10	0
	24	Male	10	0	5	5	5	5	0	-10	5	5	0	5
	24	Male	0	5	-5	5	5	10	0	0	-5	0	0	5
	24	Male	15	-5	5	-5	0	15	10	0	-5	-5	5	5
	24	Male	10	10	5	0	5	0	5	10	5	5	0	20
	24	Male	-5	0	0	5	10	5	5	5	0	10	15	0
	24	Male	5	0	5	10	10	15	0	0	20	0	0	10
	24	Male	10	5	5	0	10	5	5	-5	-5	-5	-5	0
	24	Male	5	0	5	0	-5	15	5	0	0	-5	0	5
	24	Male	10	5	0	-10	5	15	5	-5	-5	0	0	10
	24	Male	15	5	0	-10	5	15	10	5	-5	-5	20	-5
	24	Male	5	10	15	15	20	20	10	15	10	10	5	15
	24	Male	5	5	5	0	10	-5	10	5	10	10	15	0
	24	Male	10	10	0	5	0	5	10	0	5	5	0	5
	24	Male	10	0	-5	5	10	0	10	-5	0	0	5	10
	24	Male	5	0	0	-5	5	15	5	0	-5	-5	0	0
	24	Male	10	0	-5	0	-5	10	5	5	-5	0	0	5
	24	Male	10	5	0	5	0	5	10	5	5	5	5	5
	24	Male	0	-5	0	10	0	10	0	-5	0	-5	5	0
	24	Male	5	10	10	10	5	10	10	15	5	0	-5	15
	24	Male	5	-10	0	-5	5	5	-5	5	0	0	5	5
	24	Male	15	5	15	15	15	5	10	5	10	10	15	20
	24	Male	15	10	5	5	15	10	10	5	5	5	10	-5
	24	Male	10	5	0	10	5	20	5	5	5	-5	10	15
	24	Male	5	10	5	15	5	10	15	10	5	15	5	-5
	24	Male	0	-5	0	5	-5	0	0	0	5	0	0	0
	24	Male	5	0	0	-5	0	15	5	0	0	0	0	10
	24	Male	-5	-5	-5	-5	0	20	-5	-5	-10	-5	-5	-10
	24	Male	0	0	5	5	0	5	0	0	10	10	0	15
	24	Male	5	0	-5	5	5	15	5	0	0	5	10	5
	24	Male	5	0	-5	-5	0	-5	10	5	0	0	5	5
	24	Male	5	0	-5	0	0	5	10	0	-5	0	0	-5
	24	Male	10	0	0	10	0	5	10	0	5	0	10	5
	24	Male	5	5	5	-5	0	5	15	0	5	0	5	10
	24	Male	5	-5	0	5	5	10	0	-5	-5	5	0	5
	24	Male	0	-5	0	-5	0	5	-5	5	0	5	5	-5
	24	Male	5	0	0	5	5	-5	0	0	0	5	-5	5
	24	Male	0	-5	-10	-10	-5	-10	5	-10	-10	-5	0	-10
	24	Male	0	0	5	0	5	10	10	0	5	10	5	15
	24	Male	5	0	5	5	20	5	5	0	5	0	0	-5
	24	Male	10	0	0	0	0	10	5	5	5	0	0	-10
	24	Male	10	0	0	0	5	5	5	-5	5	0	5	10
	24	Male	10	5	0	5	0	10	10	0	-5	-5	-5	10
	24	Male	0	-5	10	5	15	5	15	-5	0	5	10	10
	24	Male	0	0	-5	0	-5	10	5	0	-5	5	5	0
	24	Male	0	0	-5	0	5	-5	15	10	-5	5	5	5
	24	Male	10	0	0	5	10	10	5	0	-5	0	5	10
	24	Male	15	10	0	15	10	5	15	10	0	0	15	5
	24	Male	5	0	5	0	15	-5	5	5	5	15	10	0
	24	Male	20	20	10	5	10	0	10	5	-5	0	0	-5
	24	Male	15	10	20	10	20	20	10	5	15	5	15	10
	24	Male	5	0	-5	-5	5	0	10	5	0	0	10	20
	24	Male	5	0	-5	-10	-5	5	-10	0	-5	-5	-5	-5
	24	Male	10	5	5	15	10	5	15	5	5	10	20	0
	24	Male	0	0	0	5	0	10	-5	0	-5	-5	10	5
	24	Male	5	5	10	5	5	15	5	0	-5	5	5	10
	24	Male	0	-5	-5	5	0	0	10	0	5	0	5	5
	24	Male	15	5	0	5	15	10	10	5	0	5	10	5
	24	Male	10	0	0	0	5	5	10	-5	0	5	0	10
	24	Male	5	-5	-5	0	15	0	5	0	0	0	10	5
	24	Male	5	-5	0	0	-5	15	5	0	5	0	20	0
	24	Male	10	15	5	5	10	5	10	15	-5	5	10	0
	24	Male	-5	-5	5	20	5	-5	5	-5	5	10	10	0
	24	Male	5	0	5	5	0	10	5	0	5	0	-5	0
	25	Male	5	5	5	5	0	0	0	0	0	0	0	0
	25	Male	5	5	0	-5	0	0	5	5	-5	-5	-10	0
	25	Male	5	0	0	10	5	5	5	0	5	10	15	20
	25	Male	-5	0	-5	-5	0	5	5	0	-5	-5	-5	0
	25	Male	5	0	10	-5	10	10	5	-5	5	0	0	10
	25	Male	0	0	-5	0	0	15	5	0	0	0	5	0
	25	Male	10	0	10	5	5	5	5	0	5	15	10	0
	25	Male	5	0	0	10	5	0	0	5	0	0	15	5
	25	Male	5	5	0	5	10	10	0	0	5	0	5	5
	25	Male	5	-5	5	0	5	0	5	0	0	5	0	10
	25	Male	10	10	0	0	5	15	15	10	0	0	15	10
	25	Male	10	5	0	10	20	10	0	0	-5	5	10	0
	25	Male	0	-5	-5	-5	-5	0	-5	-5	-5	-10	-5	5
	25	Male	0	10	0	10	15	15	0	5	0	10	10	15
	25	Male	5	0	0	5	5	5	0	0	0	0	-5	-5
	25	Male	5	0	0	10	15	5	5	0	0	5	0	-5
	25	Male	10	0	5	-5	0	10	0	0	0	-5	0	5
	25	Male	15	10	5	5	5	10	15	5	5	10	5	20
	25	Male	10	0	5	-5	0	-5	5	5	10	5	15	-5
	25	Male	5	0	-5	5	15	20	5	5	5	10	5	15
	25	Male	10	15	10	5	0	15	15	10	5	5	0	5
	25	Male	10	5	0	5	-10	0	5	-5	0	15	10	-5
	25	Male	5	-5	0	5	5	20	0	5	5	0	5	0
	25	Male	10	5	5	5	5	5	10	5	0	5	5	0
	25	Male	0	-5	-10	0	5	-10	0	-5	-5	0	0	0
	25	Male	10	5	-5	-5	0	0	10	15	-5	0	5	0
	25	Male	5	5	5	10	10	0	0	5	10	10	15	5
	25	Male	15	0	0	5	10	5	0	-5	5	5	5	5
	25	Male	15	10	5	5	5	0	15	10	0	5	5	5
	25	Male	10	0	0	0	0	-5	5	0	-5	5	0	5
	25	Male	10	10	10	10	10	20	5	10	10	10	-5	10
	25	Male	-5	0	0	-5	10	5	-5	5	-5	0	10	-5
	25	Male	5	0	10	5	15	0	5	0	5	15	5	5
	25	Male	5	0	0	0	5	10	5	-5	5	0	15	0
	25	Male	10	-5	5	5	10	20	5	-5	-5	0	0	10
	25	Male	10	5	0	0	5	10	5	0	0	0	5	15
	25	Male	10	0	0	0	5	0	10	5	10	5	15	20
	25	Male	5	-5	-5	5	0	5	5	0	-5	5	10	0
	25	Male	10	5	5	15	10	15	5	5	0	10	5	5
	25	Male	15	10	5	5	15	20	20	15	10	15	15	20
	25	Male	5	5	5	10	5	5	0	5	0	5	10	5
	25	Male	20	20	0	5	15	5	10	10	15	5	15	0
	25	Male	15	5	5	10	10	0	10	15	0	20	15	5
	25	Male	0	5	0	0	5	10	0	5	0	-5	15	10
	25	Male	10	5	0	5	15	20	10	5	0	10	5	10
	25	Male	0	-5	0	10	10	20	0	-5	0	5	15	5
	25	Male	5	-5	0	5	15	5	5	0	0	5	10	5
	25	Male	5	-5	15	0	5	5	5	5	-5	0	0	5
	25	Male	5	5	10	5	10	5	0	5	10	15	15	0
	25	Male	5	5	10	10	5	5	5	0	-5	-5	5	20
	25	Male	5	0	5	0	0	0	5	-5	-5	0	-5	-5
	25	Male	0	-5	-5	5	0	10	15	0	5	-5	-5	0
	25	Male	10	5	10	10	0	15	10	10	5	5	0	5
	25	Male	10	0	5	15	15	5	15	5	5	10	15	5
	25	Male	5	0	10	0	0	5	0	0	-5	10	5	-5
	25	Male	10	15	5	5	0	10	10	10	0	0	5	5
	25	Male	15	10	0	15	10	5	15	5	5	15	0	10
	25	Male	5	5	0	-5	5	5	5	5	0	0	5	15
	25	Male	10	10	20	0	5	10	10	10	10	5	5	15
	25	Male	10	5	10	10	20	10	15	10	5	20	15	15
	25	Male	5	0	5	10	10	15	10	5	0	0	0	20
	25	Male	0	0	0	0	5	10	0	-5	0	0	0	5
	25	Male	0	-5	-5	5	0	-5	0	0	-5	0	5	0
	25	Male	0	0	0	15	20	20	-5	0	5	-5	10	0
	25	Male	10	5	0	-5	10	5	5	0	0	-5	0	20
	25	Male	10	0	-5	0	0	10	5	-5	0	10	0	20
	25	Male	0	0	5	0	5	15	0	5	0	5	5	0
	25	Male	5	0	10	5	5	5	5	-5	-5	0	10	5
	25	Male	-5	0	0	5	20	15	0	0	5	0	5	0
	25	Male	10	5	0	-5	5	5	0	5	5	-5	5	15
	25	Male	0	0	-5	-5	0	5	5	0	-10	-5	5	15
	25	Male	0	0	-10	0	15	15	5	0	-5	0	15	15
	25	Male	5	5	0	5	5	20	10	0	5	10	5	10
	25	Male	10	10	10	10	10	5	5	0	10	0	10	20
	25	Male	10	0	-5	0	5	0	10	5	-5	5	10	0
	25	Male	10	5	0	5	15	20	10	5	0	5	10	5
	25	Male	5	0	5	0	5	0	5	0	0	-5	5	-5
	25	Male	15	5	15	5	10	10	15	5	5	0	10	0
	25	Male	5	0	-5	5	10	-5	5	0	-5	10	5	-5
	25	Male	10	-5	-5	0	10	0	5	0	-5	5	5	-5
	25	Male	10	0	10	10	-5	0	5	-5	-5	5	10	5
	25	Male	0	-5	0	-5	-5	0	-5	10	-5	10	15	-5
	25	Male	10	-5	-5	5	0	10	5	-5	5	10	0	5
	25	Male	10	0	5	10	5	20	5	0	5	5	5	0
	25	Male	5	0	5	15	10	10	10	5	5	15	15	10
	25	Male	10	5	5	10	15	10	15	0	5	10	20	5
	25	Male	15	0	0	15	20	5	5	0	0	10	20	10
	25	Male	-5	0	0	5	20	5	5	0	-5	0	20	-5
	25	Male	15	5	10	0	10	15	10	5	0	0	5	10
	25	Male	10	5	0	0	-5	5	5	-5	0	5	0	20
	25	Male	15	5	15	15	15	5	15	10	5	5	5	10
	25	Male	5	0	5	10	15	10	10	5	5	5	15	20
	25	Male	20	5	15	15	0	15	15	15	15	5	10	15
	25	Male	15	15	10	15	5	15	15	20	20	5	15	5
	25	Male	0	5	0	-5	0	10	5	0	0	10	0	5
	25	Male	0	0	-5	0	0	-5	0	5	0	-5	15	5
	25	Male	5	5	15	10	0	-5	5	5	5	5	5	-5
	25	Male	5	0	-5	5	5	-5	5	0	0	0	0	-5
	26	Male	10	0	5	5	-5	20	5	0	0	5	0	15
	26	Male	15	0	5	-5	5	10	10	0	5	-10	10	-5
	26	Male	10	5	10	10	10	10	5	0	5	5	5	0
	26	Male	5	-5	-5	0	5	10	5	-5	0	0	5	15
	26	Male	10	0	0	0	5	15	5	10	0	5	10	10
	26	Male	5	0	-5	5	0	5	-5	0	0	-5	-5	5
	26	Male	0	0	0	20	5	15	0	-5	15	5	5	15
	26	Male	0	0	-5	-5	15	5	5	0	-5	5	0	15
	26	Male	5	0	-5	10	-5	20	10	0	5	10	0	5
	26	Male	10	5	0	-5	0	20	5	5	5	-5	0	0
	26	Male	0	-5	-5	10	-5	5	5	-5	-5	5	5	10
	26	Male	5	0	5	0	20	5	5	0	5	5	0	5
	26	Male	15	5	0	0	15	20	15	0	-10	0	10	15
	26	Male	5	5	20	5	0	10	0	10	5	-5	5	0
	26	Male	5	-5	-10	-5	-10	-10	-5	-10	-5	-5	-10	0
	26	Male	5	0	15	20	10	15	5	0	15	15	10	20
	26	Male	5	0	5	0	5	5	0	-5	5	-5	0	5
	26	Male	0	-5	0	0	5	10	5	5	0	0	5	15
	26	Male	20	15	10	15	20	0	20	5	0	5	10	5
	26	Male	0	0	-5	10	5	15	0	0	0	5	15	5
	26	Male	10	5	0	0	0	5	5	0	5	0	5	10
	26	Male	10	5	0	-5	-5	20	5	5	0	0	5	5
	26	Male	5	0	0	0	0	0	5	0	0	-5	0	5
	26	Male	5	0	-5	5	0	5	5	-5	0	-5	0	-5
	26	Male	0	5	0	-5	5	10	10	0	5	0	0	5
	26	Male	5	5	5	5	0	5	10	5	0	-5	5	-5
	26	Male	10	0	5	0	0	5	15	5	0	5	10	15
	26	Male	10	10	15	-5	0	0	10	0	5	0	-5	15
	26	Male	5	-5	10	15	5	10	5	-5	5	10	5	10
	26	Male	0	0	0	5	-5	10	0	0	10	5	0	20
	26	Male	10	10	0	5	15	20	5	5	0	10	5	0
	26	Male	10	5	15	10	10	10	10	5	10	5	0	10
	26	Male	0	5	0	0	10	15	10	5	0	5	15	15
	26	Male	10	5	5	5	10	5	10	5	5	5	10	5
	26	Male	10	5	0	5	0	20	10	10	5	10	15	15
	26	Male	15	5	5	15	20	5	10	5	0	5	15	10
	26	Male	5	0	-5	5	0	5	5	-5	-5	0	10	15
	26	Male	5	0	10	0	-5	0	10	5	5	10	0	0
	26	Male	10	5	0	0	5	10	5	0	-5	0	-5	0
	26	Male	0	0	-5	0	5	15	-10	-10	-5	-10	-5	-10
	26	Male	0	0	0	0	0	0	0	0	0	0	0	0
	26	Male	10	10	5	0	5	15	5	0	0	0	5	10
	26	Male	0	-5	-5	5	10	5	0	10	0	5	0	15
	26	Male	5	10	5	-5	5	0	5	0	0	-5	0	-5
	26	Male	5	5	10	-5	5	15	0	5	5	10	5	10
	26	Male	5	0	5	10	5	10	10	5	5	-5	0	5
	26	Male	10	5	0	5	0	10	5	5	0	0	15	10
	26	Male	15	5	5	10	15	20	20	5	5	-5	5	0
	26	Male	15	10	10	5	15	20	5	5	5	0	5	10
	26	Male	5	0	10	0	-10	5	0	-5	0	5	5	10
	26	Male	0	-5	0	10	5	0	0	0	5	10	0	-5
	26	Male	20	10	0	0	0	15	10	5	0	0	-5	10
	26	Male	5	0	-5	0	-5	0	0	-5	-10	-5	-5	0
	26	Male	15	15	10	20	20	15	5	0	0	5	10	5
	26	Male	5	0	10	15	10	15	0	5	10	15	5	15
	26	Male	5	5	10	0	5	0	5	0	5	0	0	10
	26	Male	0	5	-5	-5	-5	-5	0	-5	0	-10	-5	-5
	26	Male	10	-5	-5	-5	0	15	5	0	0	-5	0	15
	26	Male	10	0	5	10	15	5	5	0	0	-5	15	0
	26	Male	5	0	5	5	0	5	0	5	5	5	5	10
	26	Male	0	0	0	-5	5	10	0	-5	5	5	15	0
	26	Male	10	0	5	0	5	10	10	0	0	0	0	-5
	26	Male	5	0	-5	0	0	-5	0	-5	10	-5	0	-5
	26	Male	5	0	0	5	5	0	5	0	5	10	0	5
	26	Male	5	0	5	0	5	5	15	0	0	-5	-5	10
	26	Male	10	0	-5	-5	5	5	10	0	0	0	0	10
	26	Male	15	0	-5	5	5	10	5	10	0	-5	5	10
	26	Male	0	-10	10	10	10	0	5	-5	0	10	0	5
	26	Male	-5	0	0	0	0	20	-10	0	-5	-5	-10	0
	26	Male	0	0	5	0	-5	15	5	0	-5	-5	-5	10
	26	Male	5	0	5	0	5	0	15	5	10	0	10	5
	26	Male	10	0	10	0	10	5	10	0	5	0	10	0
	26	Male	0	0	-5	5	0	0	5	5	5	5	0	-5
	26	Male	5	-5	-5	0	10	5	0	-5	-5	-5	0	5
	26	Male	10	10	5	10	15	20	15	0	0	0	10	5
	26	Male	0	5	-5	0	10	0	0	5	5	5	5	-5
	26	Male	10	5	0	10	5	10	10	15	10	5	10	10
	26	Male	5	0	20	20	10	15	0	5	20	15	10	20
	26	Male	5	0	10	-5	5	10	5	0	5	5	5	10
	26	Male	0	0	5	0	15	5	5	10	0	0	10	5
	26	Male	10	5	0	10	0	5	5	10	5	10	10	5
	26	Male	0	0	10	5	0	5	0	-5	0	5	0	10
	26	Male	0	0	0	0	0	-10	0	-5	-5	-5	0	-10
	26	Male	0	-5	0	10	10	15	0	-5	-10	-5	5	5
	26	Male	0	0	-5	0	0	-10	0	0	0	-10	-5	-10
	26	Male	-5	0	-5	0	10	5	0	0	5	-5	0	0
	27	Male	0	0	-5	-5	0	10	-5	0	0	5	5	15
	27	Male	10	0	10	0	5	0	10	0	-5	10	15	0
	27	Male	10	5	0	20	5	20	15	5	-5	15	0	20
	27	Male	5	0	5	5	5	15	10	0	0	5	5	5
	27	Male	5	0	0	0	5	0	5	5	0	5	5	0
	27	Male	0	-5	10	5	10	15	0	-5	0	5	10	0
	27	Male	0	0	0	5	15	20	0	0	0	15	20	15
	27	Male	10	0	0	5	5	5	10	0	0	-5	5	20
	27	Male	5	0	15	10	10	5	10	0	5	10	5	15
	27	Male	5	0	5	0	-5	10	0	0	0	-5	-10	0
	27	Male	5	-5	-5	0	5	20	0	-5	0	0	5	5
	27	Male	0	0	0	5	0	15	0	0	-5	0	-5	15
	27	Male	5	0	0	-10	0	0	5	0	-5	5	5	0
	27	Male	5	0	5	5	10	15	10	-5	0	5	5	0
	27	Male	0	-5	10	-5	5	10	5	0	5	0	15	5
	27	Male	0	5	5	10	10	5	5	0	-5	0	10	15
	27	Male	10	15	15	20	20	5	10	5	15	15	10	0
	27	Male	0	0	10	5	15	20	5	-5	-5	5	10	20
	27	Male	5	0	0	0	5	5	0	5	10	0	5	10
	27	Male	5	5	-5	-5	0	5	0	5	-10	-5	0	0
	27	Male	5	-5	5	5	5	15	5	0	10	5	5	5
	27	Male	5	10	15	20	15	5	20	10	10	10	5	20
	27	Male	0	-5	10	-5	15	5	5	0	5	0	15	5
	27	Male	5	5	0	0	-5	10	15	5	10	-5	0	10
	27	Male	0	-5	-5	-5	-5	5	-5	-5	-5	-10	0	-5
	27	Male	5	5	20	15	15	5	0	5	15	5	5	15
	27	Male	0	5	-5	5	0	10	0	5	0	5	15	0
	27	Male	5	5	-10	-5	0	0	10	5	-10	-5	-5	5
	27	Male	5	0	-5	5	10	20	0	0	-5	5	10	15
	27	Male	5	0	15	20	10	0	10	0	0	5	10	5
	27	Male	10	5	10	5	10	20	10	5	15	10	15	10
	27	Male	5	5	5	-5	0	5	0	-5	-5	-5	0	-10
	27	Male	10	0	0	0	5	10	10	0	0	-5	0	5
	27	Male	10	10	-5	0	5	15	15	10	0	10	5	10
	27	Male	5	0	0	-5	5	10	0	-5	-5	0	5	10
	27	Male	5	-5	0	5	5	20	5	-5	0	5	0	5
	27	Male	0	0	-10	0	-5	5	0	5	-5	-5	5	0
	27	Male	5	0	5	10	10	20	0	0	0	5	0	5
	27	Male	5	0	10	5	10	10	5	0	-5	0	5	0
	27	Male	5	-5	5	10	-5	10	-5	-5	-5	0	0	0
	27	Male	0	0	0	-5	15	5	10	5	0	5	0	5
	27	Male	0	0	5	15	5	-5	-5	0	5	5	-5	0
	27	Male	0	5	5	0	10	15	0	0	5	5	0	10
	27	Male	5	10	0	10	15	15	5	5	0	0	15	15
	27	Male	15	0	-5	0	0	0	0	5	-5	0	5	10
	27	Male	10	10	0	-5	5	5	5	10	0	0	-5	5
	27	Male	5	0	-5	5	5	-10	10	0	5	0	0	5
	27	Male	5	0	10	15	15	0	10	0	10	0	0	0
	27	Male	5	0	0	0	5	0	10	0	0	-5	5	5
	27	Male	5	-5	5	15	0	5	0	5	0	10	0	0
	27	Male	-5	0	0	0	-5	10	0	-5	-5	0	-5	5
	27	Male	5	0	5	0	5	5	0	5	0	0	5	15
	27	Male	10	5	5	5	0	10	10	5	15	10	10	0
	27	Male	5	0	-5	15	10	15	0	5	5	0	10	5
	27	Male	10	0	5	10	10	15	15	10	15	20	15	20
	27	Male	5	0	0	0	5	15	0	5	0	-5	0	10
	27	Male	5	0	5	0	0	0	0	0	0	-5	0	-5
	27	Male	0	-5	0	5	5	-5	0	0	0	-5	10	-5
	27	Male	0	0	5	0	0	-10	10	5	5	0	5	0
	27	Male	0	0	5	-5	5	-10	0	-5	0	-5	0	0
	27	Male	5	10	10	0	15	0	5	10	10	5	15	10
	27	Male	0	5	15	5	0	15	5	5	5	10	5	0
	27	Male	5	0	10	0	5	10	0	-5	10	0	-5	5
	27	Male	0	0	15	5	5	0	-5	0	10	0	15	0
	27	Male	10	-5	0	0	-5	5	5	10	-5	5	0	-5
	27	Male	5	-5	5	5	0	15	10	5	15	0	5	5
	27	Male	5	5	-5	10	10	0	5	5	0	5	0	5
	27	Male	10	5	10	10	10	5	15	5	10	5	10	0
	27	Male	5	0	-5	10	15	5	5	0	10	10	5	0
	27	Male	5	10	5	5	20	10	5	10	5	10	15	0
	27	Male	10	0	-10	-5	5	0	5	5	-10	5	5	-5
	27	Male	0	-5	-5	10	5	10	5	-5	5	10	15	0
	27	Male	0	0	-5	0	5	0	5	0	0	-5	0	5
	27	Male	10	5	0	5	5	15	10	0	5	5	5	10
	27	Male	0	-5	0	5	0	-5	0	-5	0	5	0	0
	27	Male	5	0	0	0	-5	5	5	0	-10	0	0	5
	27	Male	-5	0	-5	-5	0	-5	-5	0	-5	0	0	-5
	27	Male	10	0	0	-5	5	5	5	-5	5	0	5	0
	27	Male	-5	0	5	-5	0	-10	0	-5	0	-5	0	0
	27	Male	15	0	0	5	-5	-10	5	0	0	0	0	-5
	28	Male	0	0	-5	-5	0	15	5	0	-10	0	0	10
	28	Male	10	5	0	15	0	15	5	0	0	0	0	15
	28	Male	0	0	0	5	5	5	5	0	5	5	10	5
	28	Male	0	0	5	0	5	10	5	0	5	0	0	0
	28	Male	0	0	0	5	10	0	0	5	0	10	5	0
	28	Male	0	0	5	0	5	-5	5	5	5	5	0	-5
	28	Male	0	-5	-10	-5	5	5	5	5	0	5	0	20
	28	Male	15	15	5	10	15	10	15	15	5	10	15	5
	28	Male	5	5	5	5	10	15	5	0	0	0	0	0
	28	Male	0	5	0	5	5	15	5	0	0	0	15	15
	28	Male	5	5	0	5	0	10	0	5	10	0	-10	0
	28	Male	10	5	0	0	5	15	5	0	0	15	5	10
	28	Male	0	0	20	5	10	20	0	5	15	10	0	10
	28	Male	5	5	10	15	10	15	10	0	5	10	10	20
	28	Male	0	5	5	20	15	10	5	0	5	10	20	10
	28	Male	0	5	0	-5	5	10	0	5	5	0	10	5
	28	Male	10	0	0	5	-10	0	0	5	-5	5	0	5
	28	Male	10	5	0	-5	5	20	0	5	0	5	10	0
	28	Male	10	-5	0	-5	5	-5	5	0	-5	-5	0	-10
	28	Male	0	5	5	15	10	20	5	5	5	15	20	20
	28	Male	0	0	5	0	5	5	0	0	0	0	-5	10
	28	Male	5	0	0	0	10	10	5	0	-5	5	5	0
	28	Male	10	0	5	0	5	0	5	0	0	5	10	0
	28	Male	10	10	20	15	20	10	10	5	0	5	5	15
	28	Male	10	5	0	0	10	10	10	5	5	5	5	15
	28	Male	5	-5	0	15	15	5	5	0	5	15	20	20
	28	Male	-5	0	0	-10	0	5	5	5	0	-10	-5	10
	28	Male	10	5	5	0	5	15	5	5	5	0	5	5
	28	Male	10	10	20	10	5	5	10	10	5	15	5	10
	28	Male	5	0	-5	0	-5	5	10	0	0	-5	-5	10
	28	Male	5	10	0	5	20	0	10	0	0	5	10	5
	28	Male	10	5	0	-5	0	-5	0	-10	0	5	-5	0
	28	Male	10	0	0	0	15	0	5	0	-5	0	5	5
	28	Male	5	0	-5	0	5	15	0	-5	0	5	10	5
	28	Male	0	0	0	0	-5	5	-5	0	-5	0	-5	5
	28	Male	15	10	5	0	-5	10	15	10	10	15	20	20
	28	Male	5	0	-5	0	0	10	5	0	-5	0	-5	10
	28	Male	15	5	5	5	0	15	15	10	0	10	0	0
	28	Male	5	0	-5	0	5	0	5	0	0	0	0	0
	28	Male	5	-5	-5	0	0	-5	0	-5	-5	-5	0	-5
	28	Male	5	0	-5	-5	0	5	5	0	0	5	-5	15
	28	Male	10	5	-5	20	10	15	5	5	-10	0	20	10
	28	Male	20	0	-5	10	0	-5	10	0	-5	10	15	10
	28	Male	5	0	-5	-5	0	0	10	5	-5	0	15	0
	28	Male	10	-5	10	-10	0	-5	10	-5	10	-5	-5	15
	28	Male	10	0	-5	20	5	10	5	-5	0	15	5	0
	28	Male	5	0	5	0	0	5	15	0	0	10	5	0
	28	Male	0	-5	-5	-5	5	5	0	5	0	-5	0	-5
	28	Male	15	10	15	10	20	20	10	0	5	10	0	5
	28	Male	5	-5	0	-5	5	10	5	0	0	-5	0	5
	28	Male	5	-5	-5	-10	-5	0	5	0	-5	0	-5	0
	28	Male	5	10	5	10	15	20	5	0	-5	0	-5	0
	28	Male	15	5	10	0	5	15	15	0	5	-5	10	5
	28	Male	15	0	-5	10	15	15	15	0	5	15	10	15
	28	Male	0	5	5	10	10	10	5	0	5	5	5	5
	28	Male	15	0	-5	0	10	0	20	0	10	-5	-5	0
	28	Male	5	0	5	10	15	15	5	-5	5	10	10	5
	28	Male	0	0	0	-10	-5	-10	0	-5	-5	0	-10	0
	28	Male	0	0	10	5	10	10	0	0	5	0	10	0
	28	Male	5	0	-5	0	5	5	5	5	0	0	15	0
	28	Male	5	0	10	20	10	15	5	0	0	15	0	-5
	28	Male	5	0	10	20	10	20	5	10	10	10	10	5
	29	Male	5	-5	0	0	0	10	0	-5	0	0	5	10
	29	Male	0	-5	0	-5	-10	0	0	-5	-5	-5	-5	5
	29	Male	0	5	0	10	5	10	10	0	0	5	10	20
	29	Male	5	5	0	0	0	0	0	5	0	0	0	5
	29	Male	5	5	0	5	0	15	5	5	0	5	0	5
	29	Male	-5	0	0	10	10	10	0	0	0	5	0	15
	29	Male	10	0	10	15	5	20	5	0	5	0	10	10
	29	Male	10	5	0	0	5	-10	5	0	5	5	-5	15
	29	Male	20	15	20	10	15	10	20	15	15	10	0	15
	29	Male	10	0	10	10	0	10	10	10	20	5	20	20
	29	Male	0	0	5	0	0	0	0	0	5	-5	0	-5
	29	Male	0	5	20	-5	0	10	5	5	15	5	0	10
	29	Male	15	10	0	0	15	10	20	15	15	15	20	15
	29	Male	10	0	5	5	15	0	5	0	0	0	5	-5
	29	Male	5	0	5	0	0	10	0	0	5	0	0	10
	29	Male	0	5	0	5	10	5	0	0	-5	0	10	-5
	29	Male	5	0	0	-5	5	-5	10	5	5	-10	0	0
	29	Male	10	10	-5	5	5	15	5	0	5	5	10	5
	29	Male	10	5	10	5	20	5	10	10	-5	0	0	5
	29	Male	5	0	5	10	15	0	5	-5	0	5	15	15
	29	Male	5	0	-5	-5	0	15	0	0	-5	10	10	20
	29	Male	10	20	5	10	20	15	10	20	5	10	5	15
	29	Male	0	-5	-10	-5	0	10	0	-5	-5	0	0	5
	29	Male	5	0	5	0	5	0	5	5	5	0	0	10
	29	Male	0	-5	-5	5	0	0	0	-5	-5	5	0	10
	29	Male	10	5	0	10	10	0	0	5	5	10	10	5
	29	Male	0	5	0	5	-5	15	5	5	0	0	0	10
	29	Male	5	10	20	15	20	20	10	5	20	10	15	5
	29	Male	0	-5	0	5	5	10	0	-5	0	0	10	0
	29	Male	5	0	5	15	5	5	5	0	5	10	0	10
	29	Male	10	0	-5	15	0	-5	0	5	-5	10	-5	10
	29	Male	5	-5	5	10	20	5	10	0	5	5	5	0
	29	Male	5	0	0	5	5	0	10	0	5	5	0	-5
	29	Male	0	0	-5	0	0	5	5	0	-5	0	-5	-5
	29	Male	15	10	15	5	5	10	10	10	15	10	10	0
	29	Male	5	0	0	5	0	20	10	0	0	0	10	10
	29	Male	0	-5	0	0	10	15	0	5	0	0	5	10
	29	Male	15	15	10	0	15	5	10	5	-5	5	10	-5
	29	Male	15	-5	0	5	0	15	0	-5	5	5	10	10
	29	Male	10	5	5	5	5	15	5	0	5	5	10	5
	29	Male	5	0	0	10	5	10	5	5	5	10	15	5
	29	Male	0	5	-5	10	5	0	-5	-5	5	10	5	5
	29	Male	0	-5	-10	5	0	0	0	-5	-5	-5	0	-5
	29	Male	0	0	10	0	15	0	-5	0	0	5	0	-5
	29	Male	0	0	-5	10	15	10	15	5	0	10	15	20
	30	Male	5	0	5	0	5	0	0	-5	-5	5	5	5
	30	Male	15	15	15	5	10	0	10	10	0	5	-5	15
	30	Male	0	0	5	0	5	10	5	0	5	0	-5	5
	30	Male	0	0	-5	-10	0	0	5	0	5	-10	0	-10
	30	Male	0	0	5	0	0	5	5	0	0	0	5	0
	30	Male	10	0	10	5	5	10	0	5	0	0	0	0
	30	Male	5	0	0	5	0	10	5	-5	0	5	0	5
	30	Male	10	0	0	5	0	0	10	0	0	5	-5	5
	30	Male	5	5	5	5	10	0	0	5	0	5	5	0
	30	Male	0	5	20	0	15	-5	0	5	15	0	10	5
	30	Male	0	0	-5	5	-5	15	0	-5	0	0	5	-10
	30	Male	5	10	20	10	20	15	10	15	10	-5	5	5
	30	Male	15	5	5	5	0	15	5	5	0	0	5	15
	30	Male	15	0	5	15	10	5	5	5	5	20	10	10
	30	Male	5	5	5	15	10	20	0	5	0	10	5	15
	30	Male	10	-5	5	0	5	0	15	0	0	-5	5	0
	30	Male	15	5	10	5	20	15	5	5	5	5	10	5
	30	Male	5	5	10	5	0	10	5	5	5	15	-5	20
	30	Male	10	-5	5	0	5	10	10	5	-10	-5	0	-5
	30	Male	5	0	0	0	0	20	5	0	5	0	-5	-15
	30	Male	0	0	0	0	5	0	5	-5	-5	-5	-5	5
	30	Male	5	-5	0	0	-5	5	5	0	-5	0	-5	5
	30	Male	10	0	10	0	5	10	5	5	0	0	5	5
	30	Male	0	-5	-10	-10	5	5	0	0	-5	-10	-10	-5
	30	Male	0	-5	5	5	10	5	5	-5	5	0	5	5
	30	Male	0	-5	-10	-5	-10	-10	-5	-5	5	-10	0	-10
	30	Male	5	0	0	0	10	10	0	5	5	0	10	15
	30	Male	5	0	0	5	10	15	10	5	10	0	15	5
	30	Male	5	-5	0	0	5	10	5	-5	0	5	10	15
	30	Male	5	0	5	10	5	0	15	5	10	5	5	5
	30	Male	15	5	0	5	0	15	0	10	5	-5	5	20
	30	Male	10	5	15	15	20	15	15	15	5	15	15	10
	30	Male	5	0	5	0	0	0	-5	0	0	10	10	-5
	30	Male	5	0	10	5	-5	10	5	0	0	5	-5	-5
	30	Male	10	5	0	-5	-5	-5	5	0	5	-5	-5	5
	30	Male	15	-5	0	5	5	-5	0	-5	0	15	10	0
	30	Male	0	-5	0	0	5	15	5	0	0	0	-5	5
	30	Male	5	-5	0	5	10	10	-5	0	0	5	0	10
	30	Male	5	0	0	10	10	0	5	0	10	10	20	0
	30	Male	5	0	0	10	5	10	0	-5	-10	5	20	0
	30	Male	5	5	10	0	10	15	0	0	0	5	5	5
	30	Male	10	0	-5	0	10	5	20	0	10	0	15	20
	30	Male	10	5	-5	5	5	0	10	0	-5	-5	5	-5
	30	Male	0	0	5	10	10	5	0	5	5	5	10	15
	30	Male	0	-5	0	0	20	0	5	0	-5	5	5	20
	30	Male	5	5	0	5	5	5	0	15	-5	5	0	-5
	30	Male	0	-10	0	-5	-5	-10	0	-10	5	0	0	-10
	30	Male	0	-5	5	10	0	5	5	0	5	0	5	-5
	30	Male	10	0	5	5	5	-5	5	0	5	-5	-5	-5
	31	Male	-5	5	0	0	10	15	0	-10	0	0	10	-5
	31	Male	5	0	5	0	10	-5	0	-5	-5	0	5	0
	31	Male	5	5	10	15	5	20	10	5	10	5	15	20
	31	Male	5	-5	0	10	20	20	0	-5	0	10	20	5
	31	Male	10	5	-5	10	15	20	0	0	0	0	5	20
	31	Male	0	-5	0	0	10	20	0	0	-5	5	10	0
	31	Male	10	5	0	5	-5	5	0	5	0	5	-5	10
	31	Male	10	5	0	10	5	20	5	5	5	15	5	15
	31	Male	10	5	5	0	0	10	5	-5	0	0	5	15
	31	Male	0	5	5	5	15	15	0	5	5	0	15	15
	31	Male	10	5	0	0	15	10	10	0	-5	-5	15	0
	31	Male	10	10	-5	10	15	5	10	5	-5	5	10	0
	31	Male	10	-5	10	-5	10	-5	10	5	10	-5	5	0
	31	Male	-5	0	5	10	15	5	0	-5	5	20	0	5
	31	Male	0	-5	0	0	5	10	5	0	0	5	0	20
	31	Male	5	0	5	10	10	15	10	10	5	15	10	10
	31	Male	5	5	-5	0	10	5	0	-5	-5	-5	5	0
	31	Male	5	-5	5	10	5	5	0	-5	0	-5	5	0
	31	Male	0	0	-5	5	-5	10	5	0	0	-5	0	10
	31	Male	0	5	0	5	15	0	5	0	0	5	15	-5
	31	Male	0	0	5	15	0	20	5	0	0	5	0	10
	31	Male	0	5	15	0	15	0	0	5	10	0	10	10
	31	Male	15	20	10	10	20	10	5	10	5	15	20	0
	31	Male	10	0	0	0	-5	15	10	5	0	0	5	0
	31	Male	5	5	5	5	10	0	5	5	0	0	0	10
	31	Male	5	0	-5	0	0	0	5	-5	-5	0	-5	-5
	31	Male	0	0	5	-5	0	0	0	0	5	0	-5	-5
	31	Male	15	20	0	5	0	10	5	0	0	5	0	0
	31	Male	5	0	0	0	0	-5	10	0	-5	0	0	5
	31	Male	0	0	-5	5	0	0	-5	0	0	5	0	15
	31	Male	-5	5	0	0	5	10	0	5	-5	5	10	0
	31	Male	10	0	10	5	15	-5	10	0	5	0	0	5
	31	Male	10	-5	-10	10	10	10	10	-5	5	0	15	0
	31	Male	5	-10	-5	-5	0	20	5	-5	-5	0	0	15
	31	Male	0	0	10	0	5	0	0	0	0	5	5	0
	31	Male	0	5	0	5	15	15	10	5	5	15	10	5
	31	Male	5	10	5	15	5	0	10	5	10	15	15	-10
	31	Male	5	5	10	10	0	5	0	5	0	10	5	10
	31	Male	10	5	0	-5	0	0	10	0	5	0	0	5
	31	Male	5	0	-5	10	15	-5	5	0	0	5	5	5
	32	Male	-10	-5	5	0	0	5	0	-5	0	-5	0	10
	32	Male	-5	-5	0	15	10	10	5	0	5	0	15	0
	32	Male	5	0	-5	-5	5	15	0	-5	-5	0	0	10
	32	Male	5	5	5	5	15	20	5	5	10	10	15	10
	32	Male	0	0	0	5	15	20	0	0	-5	5	10	5
	32	Male	0	-5	0	5	15	5	-5	0	-10	0	0	10
	32	Male	15	10	5	10	20	15	10	5	5	10	0	5
	32	Male	10	15	10	15	15	5	10	10	5	10	15	0
	32	Male	5	0	15	5	10	-5	10	5	5	0	10	5
	32	Male	10	5	10	15	10	15	5	0	10	20	10	15
	32	Male	5	-5	-5	0	10	-10	10	-5	0	5	5	10
	32	Male	5	0	5	0	5	5	10	5	0	5	5	15
	32	Male	0	0	-5	0	0	15	0	0	-5	0	5	-5
	32	Male	-5	0	0	5	5	5	0	0	5	10	0	-5
	32	Male	5	0	0	0	-5	15	10	5	-5	0	-10	0
	32	Male	0	0	-5	5	10	5	5	-5	0	-5	5	10
	32	Male	10	5	0	-5	0	20	10	10	0	5	0	5
	32	Male	0	0	5	15	5	15	10	5	10	0	5	5
	32	Male	5	0	5	-5	5	5	15	0	10	5	15	10
	32	Male	0	-5	-5	0	5	10	0	-5	0	0	5	10
	32	Male	0	0	-5	0	15	15	5	0	0	0	5	5
	32	Male	5	0	5	5	-5	10	5	5	0	5	10	5
	32	Male	5	10	10	10	15	20	0	5	5	20	5	20
	32	Male	0	10	0	10	15	10	0	-5	-5	5	0	0
	33	Male	5	-5	-5	5	0	20	5	-5	-10	5	0	5
	33	Male	-5	-5	-5	0	5	0	10	0	0	0	5	0
	33	Male	5	0	5	5	5	10	0	0	0	0	10	5
	33	Male	5	0	5	0	-5	5	-5	0	5	-5	-10	0
	33	Male	-5	0	0	-5	5	-5	0	0	0	-5	-5	-10
	33	Male	0	5	5	5	20	15	0	-5	-5	0	20	15
	33	Male	0	0	5	0	0	0	5	0	5	0	-5	5
	33	Male	-5	0	5	5	5	10	-5	-5	0	-5	5	0
	33	Male	-10	-5	-5	0	-5	5	0	-10	0	0	0	10
	33	Male	0	5	0	5	10	0	0	-5	5	10	10	0
	33	Male	0	0	5	5	10	5	0	0	0	5	0	0
	33	Male	5	10	15	20	10	10	0	10	10	15	0	5
	33	Male	5	0	0	15	0	10	10	0	0	5	10	10
	33	Male	0	0	-5	-5	0	20	0	0	0	5	0	15
	33	Male	0	-5	0	0	0	0	5	-5	0	0	0	0
	33	Male	5	0	5	20	15	5	5	0	5	0	10	0
	33	Male	-5	-5	0	-5	0	0	0	-5	0	-5	0	10
	33	Male	-5	-5	-5	5	5	-10	-5	-5	0	5	0	0
	33	Male	15	10	-5	10	5	10	15	5	0	0	10	5
	33	Male	5	5	0	10	5	5	5	15	5	15	15	5
	33	Male	0	0	0	0	0	0	-5	0	0	5	0	0
	33	Male	0	-5	-5	5	0	5	0	0	5	0	5	5
	33	Male	15	15	15	20	20	-5	10	15	10	15	-5	5
	33	Male	0	0	0	-5	0	-10	0	0	0	0	5	-10
	33	Male	0	-5	-10	-10	-5	-5	-5	0	-10	-5	0	-10
	34	Male	10	-5	10	0	10	20	5	0	5	10	5	15
	34	Male	5	-5	-5	-10	0	-5	5	0	5	0	5	0
	34	Male	5	0	0	-5	0	5	0	0	0	-10	0	-10
	34	Male	10	5	5	10	0	5	15	5	10	10	0	5
	34	Male	0	0	0	0	5	5	0	0	0	-5	0	10
	34	Male	20	15	20	5	20	20	15	10	15	15	0	20
	34	Male	15	5	0	5	10	10	15	5	0	10	20	15
	34	Male	15	10	10	10	10	5	10	5	10	5	15	10
	34	Male	5	0	5	0	0	10	5	0	0	0	5	0
	34	Male	10	5	0	0	10	5	10	0	5	-5	15	0
	34	Male	0	-5	0	5	0	15	10	5	0	5	10	15
	34	Male	5	10	-5	5	10	5	-5	0	10	5	5	15
	34	Male	5	0	5	5	-5	5	5	0	0	5	5	5
	34	Male	0	-10	0	0	5	10	0	-5	-5	5	5	5
	34	Male	15	15	0	20	5	10	5	0	5	5	0	0
	34	Male	0	5	0	5	5	10	0	5	0	-5	10	0
	34	Male	15	5	10	10	0	5	10	0	0	5	10	0
	34	Male	5	0	-5	5	10	0	10	0	0	10	5	5
	34	Male	5	0	-5	5	15	0	15	10	0	0	5	5
	34	Male	0	0	5	10	5	0	0	0	0	5	10	-5
	34	Male	0	5	10	5	10	20	10	0	5	5	10	10
	34	Male	0	0	0	0	5	0	0	0	0	5	-5	20
	34	Male	5	0	-5	5	10	0	0	-5	0	0	0	0
	34	Male	15	0	10	10	10	15	15	10	15	5	15	20
	34	Male	0	-5	10	5	10	0	0	-5	-5	0	10	0
	34	Male	-5	0	-5	-10	0	-5	0	0	-5	0	0	15
	35	Male	0	-5	0	0	0	10	0	0	-5	0	0	5
	35	Male	5	-5	-10	0	0	15	0	0	-5	0	-5	15
	35	Male	5	10	0	5	0	15	10	5	0	0	-5	10
	35	Male	0	10	10	20	10	15	10	5	5	10	15	20
	35	Male	15	5	0	5	0	10	10	-5	5	10	0	5
	35	Male	5	0	5	15	15	10	10	0	-5	5	10	5
	35	Male	5	5	10	5	0	15	10	5	20	0	5	20
	35	Male	5	0	10	-5	0	10	15	10	20	5	20	15
	35	Male	5	-10	0	0	0	0	5	5	0	5	0	0
	35	Male	5	10	10	0	20	5	10	5	10	0	15	5
	35	Male	10	5	10	-5	5	15	5	10	20	0	-5	5
	35	Male	15	0	0	5	-5	15	15	5	5	0	0	5
	35	Male	-5	5	0	5	10	10	0	0	5	10	0	0
	35	Male	15	0	0	20	10	10	0	-5	-5	0	0	5
	35	Male	0	0	0	0	5	0	5	-5	-5	5	-10	5
	35	Male	10	0	5	0	10	0	5	0	0	-5	10	0
	35	Male	5	0	0	10	20	5	-5	0	-10	-5	5	10
	35	Male	5	-5	0	5	15	5	5	0	20	10	15	10
	35	Male	-5	5	0	-5	5	0	-5	0	0	-5	15	0
	35	Male	0	0	-5	15	5	5	0	5	0	5	0	5
	35	Male	0	-5	0	-5	5	5	-5	0	5	0	0	5
	35	Male	5	0	0	10	15	0	10	0	0	0	5	-5
	36	Male	5	0	0	5	0	10	10	0	0	5	0	0
	36	Male	-5	0	0	5	5	10	-5	0	0	15	5	10
	36	Male	0	5	0	0	15	5	0	0	0	5	15	0
	36	Male	10	0	-5	0	0	0	10	0	5	0	15	5
	36	Male	5	5	5	5	10	10	15	15	0	10	15	0
	36	Male	10	-5	0	-5	0	5	10	0	-5	0	5	0
	36	Male	0	0	0	0	0	-5	5	5	0	5	10	0
	36	Male	0	0	10	-5	-5	5	5	10	0	0	-10	15
	36	Male	5	10	10	5	0	15	10	5	-5	5	5	5
	36	Male	5	0	10	0	10	15	5	0	10	5	15	5
	36	Male	0	-5	5	5	0	5	0	-5	0	5	0	10
	36	Male	5	0	-5	5	10	15	10	5	0	5	15	5
	36	Male	0	-5	-5	0	0	15	0	-5	0	0	0	10
	36	Male	10	5	5	-10	5	0	10	10	10	0	-5	-5
	36	Male	0	0	-5	-5	5	15	5	0	0	0	5	-5
	36	Male	10	0	-5	5	5	15	5	0	0	5	10	10
	36	Male	15	0	5	10	20	5	15	5	0	15	10	0
	36	Male	10	-5	10	15	10	20	0	5	10	5	15	10
	36	Male	5	-5	-5	10	15	5	5	0	-5	5	20	5
	36	Male	5	-5	5	10	0	10	0	0	0	5	-5	5
	36	Male	-5	-5	0	-10	-5	-5	0	-5	0	-5	0	-10
	37	Male	15	5	5	0	5	15	5	-5	0	-5	-5	5
	37	Male	0	0	0	5	20	0	5	-5	0	5	0	15
	37	Male	5	5	10	0	0	10	0	5	15	0	0	15
	37	Male	0	0	0	0	10	0	-5	0	0	10	0	20
	37	Male	0	-5	0	5	10	20	0	5	0	5	5	15
	37	Male	0	0	10	5	15	-5	0	5	10	5	10	0
	37	Male	10	0	5	0	0	10	10	0	10	5	5	10
	37	Male	5	10	10	5	10	5	0	5	10	5	10	10
	37	Male	0	0	-5	0	-5	0	0	-5	5	0	0	10
	37	Male	5	-5	5	15	5	10	5	-5	-5	5	-5	20
	37	Male	-5	0	0	5	10	15	-5	-5	5	20	15	15
	37	Male	5	0	5	5	0	20	10	0	10	0	5	0
	37	Male	10	5	0	10	5	0	10	0	0	0	10	-5
	37	Male	0	0	0	10	15	0	-5	0	5	10	5	15
	37	Male	10	5	5	5	10	0	10	0	0	5	10	5
	37	Male	5	-10	0	5	15	20	5	0	0	0	5	0
	37	Male	15	5	5	15	10	20	10	0	5	5	15	20
	38	Male	0	0	-5	5	5	0	0	0	0	10	5	5
	38	Male	0	0	-5	0	-5	10	5	0	0	-5	-5	0
	38	Male	0	-5	-10	0	5	5	0	-5	0	0	0	15
	38	Male	10	5	10	5	10	5	5	5	5	5	5	5
	38	Male	10	5	5	15	20	10	10	5	0	15	20	20
	38	Male	5	0	0	5	5	15	0	0	0	5	5	-5
	38	Male	5	-5	0	10	10	5	10	0	10	0	10	10
	38	Male	10	5	-5	0	0	20	5	5	0	0	0	5
	38	Male	-5	5	0	10	5	0	-5	0	5	15	5	10
	38	Male	5	0	10	5	15	10	5	0	5	0	5	10
	39	Male	10	5	15	20	10	15	10	0	10	10	20	5
	39	Male	0	-5	0	0	5	10	5	0	0	10	20	5
	39	Male	-5	0	-5	5	0	20	0	5	10	5	10	10
	39	Male	0	0	-5	0	0	15	0	5	0	-5	5	-5
	39	Male	-5	0	5	0	10	15	0	-5	0	5	10	5
	39	Male	0	-5	-5	15	10	15	0	-5	0	10	15	10
	39	Male	0	5	10	5	15	15	5	0	0	5	10	15
	39	Male	0	-5	-5	0	0	0	0	0	-5	5	0	10
	39	Male	15	0	15	15	20	5	10	5	15	10	15	20
	39	Male	5	10	5	0	10	10	0	5	0	5	10	5
	39	Male	0	-5	10	5	15	10	5	0	5	0	5	5
	40	Male	0	-5	5	5	5	0	0	0	5	5	0	15
	40	Male	0	-5	0	0	0	10	0	-5	-5	0	0	20
	40	Male	0	0	-5	15	0	10	5	-5	-5	5	5	0
	40	Male	10	0	5	-5	5	0	5	-5	5	5	0	15
	40	Male	0	0	15	10	0	10	10	0	0	5	-5	5
	40	Male	15	10	0	20	10	15	5	0	5	0	10	15
	40	Male	10	0	5	5	15	20	5	10	-5	5	15	5
	40	Male	0	0	10	5	10	0	0	0	10	15	10	10
	40	Male	5	5	10	5	5	5	5	5	10	10	0	5
	40	Male	0	0	-5	5	-5	5	0	-5	-5	5	5	0
	40	Male	5	5	10	20	15	5	10	10	5	5	15	5
	40	Male	-5	5	-5	5	0	10	0	0	0	0	5	5
	40	Male	0	-5	0	5	5	0	0	0	0	10	5	-5
	41	Male	0	5	0	5	0	10	0	0	0	5	0	0
	41	Male	-5	0	0	0	-5	0	5	0	0	0	0	10
	41	Male	10	5	5	0	10	10	10	10	5	0	5	0
	41	Male	10	0	5	0	10	20	10	-5	0	0	15	10
	41	Male	5	0	0	5	15	10	0	5	0	0	10	0
	41	Male	5	-5	-5	5	15	10	5	0	-5	-5	0	5
	41	Male	5	0	10	0	5	15	0	5	5	5	10	10
	41	Male	-5	0	0	-5	10	10	-5	0	10	5	5	0
	41	Male	0	5	0	0	0	0	0	5	0	5	10	10
	41	Male	-5	0	0	20	10	20	0	0	-5	15	0	5
	42	Male	0	5	10	5	10	0	0	10	5	0	5	5
	42	Male	-5	0	0	0	10	5	-5	0	-5	5	0	10
	42	Male	5	-5	0	10	5	10	5	0	10	0	10	10
	42	Male	5	-5	-5	-5	0	15	5	-5	-5	5	5	10
	42	Male	0	0	-5	5	10	5	10	0	0	0	5	15
	42	Male	-5	-5	-10	-5	0	10	-5	-10	0	-5	5	10
	42	Male	5	0	-5	0	0	-10	15	0	5	0	10	-5
	42	Male	5	0	0	-5	5	0	5	0	-5	0	5	5
	42	Male	0	5	5	10	5	5	0	0	5	10	15	0
	43	Male	15	0	5	10	15	15	15	0	5	10	20	15
	43	Male	5	-5	10	5	10	15	0	0	0	5	5	10
	44	Male	0	0	0	-5	5	10	0	0	0	0	0	-5
	44	Male	5	15	5	0	10	10	10	5	10	0	10	0
	44	Male	10	0	-5	10	15	0	5	0	0	5	10	5
	45	Male	10	0	0	0	15	5	0	0	0	0	10	15
	45	Male	0	10	15	5	20	0	0	5	10	5	15	5
	45	Male	5	0	5	15	10	20	5	5	-5	15	20	0
	45	Male	8	-5	0	5	10	10	0	0	-5	0	5	10
	45	Male	5	-5	-5	-5	0	15	10	0	5	0	0	5
	45	Male	10	5	0	10	10	10	15	5	5	5	10	5
	45	Male	10	0	0	15	10	20	10	0	-5	10	15	15
	45	Male	-5	0	0	10	15	20	-5	0	5	-5	0	10
	46	Male	5	-5	0	0	20	5	0	-10	-5	0	0	15
	46	Male	0	-5	-5	-5	5	5	0	0	-5	5	5	20
	46	Male	5	5	0	0	-5	0	0	5	0	0	5	-5
	47	Male	10	15	5	-5	0	15	0	0	0	5	0	10
	47	Male	5	0	0	10	0	20	0	5	0	15	10	20
	47	Male	10	0	0	5	0	5	0	0	-5	0	10	0
	47	Male	0	-5	5	10	10	10	0	-5	5	10	10	10
	47	Male	5	10	0	5	0	5	5	0	0	5	10	15
	47	Male	0	0	0	0	0	15	5	10	10	5	10	15
	47	Male	0	-5	0	5	20	10	0	0	5	0	15	0
	47	Male	5	0	5	-5	10	15	0	5	0	0	5	15
	48	Male	0	0	0	5	20	10	5	-5	10	5	15	10
	48	Male	10	10	5	0	5	10	5	10	10	-5	5	20
	48	Male	0	5	20	10	10	10	0	10	15	0	5	10
	48	Male	0	0	0	5	5	20	0	0	5	0	15	10
	48	Male	-5	-10	-5	15	20	0	5	-5	-5	5	10	10
	49	Male	0	20	0	-5	5	10	0	5	0	5	0	5
	49	Male	0	5	0	10	5	0	-5	0	0	10	0	5
	50	Male	10	0	15	0	20	10	15	0	10	0	5	20
	54	Male	15	20	0	5	15	0	0	10	5	10	20	0
	55	Male	5	0	-5	5	15	0	5	5	15	0	10	15
									4.41116	1.40496	2.02479	3.35744	5.2686	5.80579
			1.76016	2.20021	3.2913	4.82244	7.00978		-5	-10	-10	-10	-10	-15
			-10	-10	-10	-10	-10		20	20	20	20	20	20
	#DIV/0!		20	20	20	20	20		5.31749	4.78192	5.79421	5.78589	6.84267	7.35604
			5.33049	5.9745	6.40132	6.70528	7.51164
	28.1749
	25.79								#DIV/0!	#DIV/0!	#DIV/0!	#DIV/0!	#DIV/0!	#DIV/0!
			#DIV/0!	#DIV/0!	#DIV/0!	#DIV/0!	#DIV/0!		0	0	0	0	0	0
			0	0	0	0	0		0	20	20	20	20	20
			0	0	0	0	0		#DIV/0!	#DIV/0!	#DIV/0!	#DIV/0!	#DIV/0!	#DIV/0!
			#DIV/0!	#DIV/0!	#DIV/0!	#DIV/0!	#DIV/0!
									#DIV/0!	#DIV/0!	#DIV/0!	#DIV/0!	#DIV/0!	#DIV/0!
			#DIV/0!	#DIV/0!	#DIV/0!	#DIV/0!	#DIV/0!		0	#DIV/0!	#DIV/0!	#DIV/0!	#DIV/0!	#DIV/0!
			0	0	0	0	0		0	0	0	0	0	0
			0	0	0	0	0		#DIV/0!	#DIV/0!	#DIV/0!	#DIV/0!	#DIV/0!	#DIV/0!
			#DIV/0!	#DIV/0!	#DIV/0!	#DIV/0!	#DIV/0!
									#DIV/0!	#DIV/0!	#DIV/0!	#DIV/0!	#DIV/0!	#DIV/0!
			#DIV/0!	#DIV/0!	#DIV/0!	#DIV/0!	#DIV/0!		#DIV/0!	#DIV/0!	#DIV/0!	#DIV/0!	#DIV/0!	#DIV/0!
			0	0	0	0	0	0	#DIV/0!	#DIV/0!	#DIV/0!	#DIV/0!	#DIV/0!	#DIV/0!
			#DIV/0!	#DIV/0!	#DIV/0!	#DIV/0!	#DIV/0!	#DIV/0!	#DIV/0!	#DIV/0!	#DIV/0!	#DIV/0!	#DIV/0!	#DIV/0!
			#DIV/0!	#DIV/0!	#DIV/0!	#DIV/0!	#DIV/0!	#DIV/0!	#DIV/0!	#DIV/0!	#DIV/0!	#DIV/0!	#DIV/0!	#DIV/0!
			0	0	0	0	0	0	#DIV/0!	#DIV/0!	#DIV/0!	#DIV/0!	#DIV/0!	#DIV/0!
			0	0	0	0	0	0	#DIV/0!	#DIV/0!	#DIV/0!	#DIV/0!	#DIV/0!	#DIV/0!
			#DIV/0!	#DIV/0!	#DIV/0!	#DIV/0!	#DIV/0!	#DIV/0!	#DIV/0!	#DIV/0!	#DIV/0!	#DIV/0!	#DIV/0!	#DIV/0!
			#DIV/0!	#DIV/0!	#DIV/0!	#DIV/0!	#DIV/0!	#DIV/0!	#DIV/0!	#DIV/0!	#DIV/0!	#DIV/0!	#DIV/0!	#DIV/0!
			0	0	0	0	0	0	#DIV/0!	#DIV/0!	#DIV/0!	#DIV/0!	#DIV/0!	#DIV/0!
			0	0	0	0	0	0	#DIV/0!	#DIV/0!	#DIV/0!	#DIV/0!	#DIV/0!	#DIV/0!
			#DIV/0!	#DIV/0!	#DIV/0!	#DIV/0!	#DIV/0!	#DIV/0!	#DIV/0!	#DIV/0!	#DIV/0!	#DIV/0!	#DIV/0!	#DIV/0!
			5.51879	1.76016	2.20021	3.2913	4.82244	7.00978		#REF!
			5.59126	5.33049	5.9745	6.40132	6.70528	7.51164		#REF!
										#REF!
			0.247206	0.235677	0.26415	0.283021	0.29646	0.332112		#REF!
			5.76599	1.99584	2.46436	3.57432	5.1189	7.34189		#REF!
			5.27158	1.52449	1.93606	3.00828	4.52598	6.67767		#REF!
				EHT Mean Lo PTA		#REF!				NoSpi
				EHT Mean HF PTA		#REF!				NH Ave	#REF!
										HL Ave	#REF!
										NB Ave	#REF!
										B Ave	#REF!

## Sheet: NHANES
NHANES Hearing Thresholds	Age	Sex	AUXU1K1R	AUXU500R	AUXU1K2R	AUXU2KR	AUXU3KR	AUXU4KR	AUXU6KR	AUXU8KR	AUXU1K1L	AUXU500L	AUXU1K2L	AUXU2KL	AUXU3KL	AUXU4KL	AUXU6KL	AUXU8KL	Year
	43	Male	5	10	5	10	10	15	15	10	5	10	10	20	10	10	20	15	1999
	27	Male	-5	0	-5	0	20	15	5	10	0	5	0	-10	15	15	20	15	1999
	22	Male	5	0	0	5	0	-5	10	0	-5	0	-5	0	-5	0	5	0	1999
	27	Male	15	10	15	10	5	20	10	10	10	15	10	15	0	20	10	15	1999
	54	Male	5	10	5	-10	5	5	15	20	5	10	5	-5	0	5	20	20	1999
	26	Male	10	5	10	5	5	10	10	10	0	0	0	10	15	10	10	10	1999
	26	Male	5	5	5	10	-5	10	10	0	0	5	-5	5	5	5	15	0	1999
	21	Male	0	5	0	5	0	0	10	5	15	10	15	20	10	20	10	10	1999
	32	Male	5	5	5	-5	0	10	10	15	0	5	0	5	10	5	10	0	1999
	30	Male	10	5	10	10	5	15	10	15	10	0	5	15	20	15	15	0	1999
	32	Male	5	0	5	5	5	15	15	10	15	20	15	5	10	10	15	15	1999
	44	Male	5	0	0	0	0	5	5	5	0	0	-5	0	5	20	10	20	1999
	21	Male	0	5	0	5	0	10	15	15	0	0	0	-5	5	0	10	15	1999
	41	Male	15	5	10	5	-5	15	0	5	5	10	5	0	5	10	15	10	1999
	26	Male	10	5	10	5	-5	15	15	10	10	5	5	5	0	5	5	0	1999
	38	Male	5	0	5	-10	-5	0	-10	-5	5	0	5	-5	-5	0	5	5	1999
	33	Male	15	15	5	5	5	0	5	0	10	15	10	10	5	10	15	5	1999
	35	Male	15	-5	15	5	10	15	10	10	0	-10	0	-10	10	20	5	20	1999
	40	Male	15	20	15	10	15	15	5	20	15	10	15	10	5	5	10	10	1999
	40	Male	10	10	10	5	10	5	5	15	10	15	10	10	-5	0	20	15	1999
	37	Male	5	10	5	0	5	10	5	10	10	10	10	5	10	10	5	10	1999
	20	Male	-5	0	-10	5	5	10	0	0	0	5	5	5	0	10	5	10	1999
	44	Male	10	15	5	10	15	10	10	15	10	10	10	10	10	5	20	10	1999
	26	Male	10	5	10	5	5	5	20	5	5	5	5	10	5	5	20	10	1999
	23	Male	-5	5	5	5	5	10	5	15	5	10	5	0	0	5	0	0	1999
	24	Male	15	15	20	5	5	15	15	5	15	20	15	5	10	5	15	0	1999
	23	Male	0	-5	0	-5	0	0	5	-5	0	0	-5	5	0	-5	0	0	1999
	38	Male	10	0	5	5	15	20	20	15	0	5	0	15	20	15	20	10	1999
	31	Male	5	5	0	0	0	5	15	20	5	10	5	-5	0	15	15	20	1999
	28	Male	5	10	5	0	5	15	15	10	5	10	5	5	10	15	15	10	1999
	23	Male	0	5	0	0	10	15	15	5	0	10	-5	0	5	15	15	5	1999
	32	Male	0	5	0	-5	-5	0	5	0	-5	5	-10	10	-5	15	0	-5	1999
	26	Male	5	0	5	0	0	5	0	5	-5	0	0	0	5	5	0	-5	1999
	21	Male	10	10	10	10	5	10	20	0	10	10	10	5	5	5	15	10	1999
	28	Male	0	5	0	0	0	5	15	10	0	5	0	5	-5	20	15	0	1999
	55	Male	20	5	20	10	10	15	20	15	10	0	5	10	10	15	20	15	1999
	28	Male	5	5	0	5	20	15	15	15	10	5	10	15	15	10	10	15	1999
	30	Male	0	5	0	-5	0	5	-5	0	0	5	0	5	5	5	5	10	1999
	20	Male	5	0	0	-5	5	0	-10	15	0	0	0	-5	0	0	5	10	1999
	31	Male	5	-10	5	0	-5	5	5	0	5	-5	5	-5	-5	0	-10	-5	1999
	34	Male	5	5	0	5	10	10	10	10	5	5	5	5	5	15	15	20	1999
	30	Male	10	5	10	10	0	10	15	10	15	0	10	5	-5	5	20	10	1999
	27	Male	10	10	10	-5	10	15	15	20	0	5	5	0	20	20	10	15	1999
	28	Male	0	5	0	5	0	0	-5	0	0	5	0	5	-5	5	5	5	1999
	29	Male	5	10	5	0	-5	-5	5	0	5	5	5	5	0	5	15	5	1999
	21	Male	5	5	5	0	0	-5	5	0	5	5	0	5	10	10	10	10	1999
	24	Male	0	5	5	5	10	15	0	0	5	0	5	-5	5	5	0	0	1999
	37	Male	5	5	5	0	15	10	10	15	5	0	5	0	5	5	20	15	1999
	31	Male	0	5	0	0	10	20	15	20	10	5	5	0	10	15	20	10	1999
	49	Male	5	5	0	5	10	15	5	10	5	5	5	10	10	5	10	20	1999
	25	Male	10	5	10	0	5	5	10	5	5	5	0	5	10	-5	15	0	1999
	22	Male	0	5	0	-10	5	0	5	-10	5	10	5	0	15	5	20	-5	1999
	20	Male	15	10	15	0	5	5	10	10	10	10	5	0	10	0	20	10	1999
	26	Male	0	5	0	-5	0	-10	10	0	0	5	-5	0	0	-5	15	10	1999
	40	Male	0	5	0	10	5	10	10	15	0	0	5	0	15	0	20	15	1999
	22	Male	10	5	10	10	10	15	0	5	5	10	10	5	10	15	5	10	1999
	28	Male	10	0	5	0	0	-5	10	10	0	0	0	0	-10	0	15	5	1999
	20	Male	5	10	5	5	0	0	5	0	5	5	5	20	5	0	15	-5	1999
	21	Male	5	5	5	0	0	10	15	20	15	0	10	5	15	15	10	10	1999
	29	Male	15	10	15	15	0	5	20	5	10	5	10	20	5	10	0	5	1999
	34	Male	10	10	10	15	0	5	0	5	10	10	10	10	5	10	0	10	1999
	32	Male	10	5	15	0	5	10	15	10	0	10	0	5	0	15	10	5	1999
	39	Male	5	5	5	15	0	15	10	10	5	5	0	15	10	15	15	5	1999
	22	Male	0	10	5	0	5	10	10	10	10	10	5	5	5	15	5	10	1999
	47	Male	20	20	20	15	15	20	10	20	15	10	15	10	10	15	10	20	1999
	39	Male	5	10	5	0	5	10	20	10	5	5	0	-5	5	5	20	15	1999
	31	Male	15	10	10	5	5	10	15	5	10	10	15	5	5	15	10	20	1999
	41	Male	10	20	10	5	15	15	5	20	10	20	10	10	5	10	15	20	1999
	32	Male	5	10	5	0	0	15	5	0	15	10	15	5	5	0	20	15	1999
	21	Male	5	15	5	0	0	-5	10	5	5	10	5	0	0	-5	5	15	1999
	30	Male	5	5	5	5	-5	10	5	5	5	10	0	5	0	5	5	5	1999
	45	Male	5	5	5	10	15	20	5	10	10	10	15	10	15	20	15	15	1999
	36	Male	0	5	0	0	5	10	15	15	-5	5	-5	-5	10	15	10	15	1999
	28	Male	10	15	5	10	15	0	10	0	10	10	10	15	10	10	15	15	1999
	28	Male	15	15	10	5	5	0	5	5	10	10	15	5	0	15	5	10	1999
	26	Male	10	5	10	5	0	-5	0	-5	15	10	10	5	0	0	10	5	1999
	27	Male	-5	5	5	10	5	10	-5	0	-5	10	-5	5	-5	-5	-10	-10	1999
	42	Male	10	10	5	0	10	10	15	5	15	20	15	5	15	15	15	20	1999
	35	Male	10	-5	10	10	0	-10	10	-5	5	5	0	10	15	20	20	20	1999
	35	Male	5	-5	5	5	0	5	5	5	15	10	10	-5	10	5	15	10	1999
	26	Male	5	5	5	0	5	10	10	20	0	5	0	-10	0	15	20	15	1999
	32	Male	5	-5	5	0	-5	5	0	0	0	15	0	0	-5	5	20	15	1999
	32	Male	10	-5	10	5	-5	5	10	15	0	5	0	5	5	5	10	5	1999
	25	Male	0	10	5	10	-5	0	-5	0	0	15	0	10	-5	5	10	0	1999
	22	Male	10	5	10	0	5	0	10	-5	10	10	10	5	10	5	15	20	1999
	26	Male	-5	10	-5	5	0	5	5	15	-5	5	0	5	10	5	5	10	1999
	27	Male	15	20	15	10	20	15	0	0	15	15	15	15	20	20	15	10	1999
	35	Male	0	-5	0	-5	10	5	15	10	5	5	5	5	15	10	10	5	1999
	57	Male	10	20	10	10	10	5	20	15	20	15	20	15	20	10	10	15	1999
	33	Male	5	5	-5	5	10	15	10	15	-5	0	-5	0	5	10	0	0	1999
	34	Male	10	10	10	5	0	5	15	10	10	10	5	-5	0	5	0	5	1999
	27	Male	10	15	10	15	20	20	20	15	5	10	5	10	10	15	10	15	1999
	26	Male	5	10	5	0	5	0	10	10	0	5	0	5	10	10	15	15	1999
	42	Male	15	15	20	15	10	15	10	10	15	15	10	15	15	20	5	10	1999
	52	Male	5	15	5	0	10	15	20	5	10	15	10	5	15	10	15	15	1999
	35	Male	5	10	5	5	10	10	10	10	5	5	5	10	15	15	10	10	1999
	23	Male	10	15	10	0	5	0	15	20	10	20	10	0	0	0	5	15	1999
	54	Male	5	5	10	10	5	10	15	0	10	10	10	10	10	10	15	15	1999
	54	Male	5	10	5	-5	0	5	0	5	15	15	10	5	10	10	10	15	1999
	39	Male	10	15	10	10	15	15	15	10	10	15	15	5	10	10	10	15	1999
	56	Male	5	5	0	0	5	5	10	5	-5	10	-5	-5	0	0	5	15	1999
	26	Male	10	5	10	-5	0	0	5	0	5	5	10	0	0	5	5	10	1999
	21	Male	10	5	10	5	15	10	0	5	0	5	0	10	0	5	10	-5	1999
	46	Male	10	5	10	5	0	5	15	5	5	5	0	5	0	10	5	0	1999
	21	Male	5	5	5	5	5	10	0	10	5	10	10	5	0	10	5	5	1999
	38	Male	10	20	15	15	5	15	10	15	5	10	5	5	10	5	10	5	1999
	23	Male	5	15	5	10	0	5	5	10	15	15	15	10	10	10	15	5	1999
	25	Male	10	10	5	0	15	15	0	0	5	5	5	-5	-5	5	0	-5	1999
	21	Male	-5	10	0	10	-5	0	10	5	5	5	10	10	0	5	0	5	1999
	33	Male	15	10	15	10	10	15	15	5	15	10	15	15	20	20	15	10	1999
	32	Male	10	5	10	10	10	10	10	5	5	5	0	5	5	10	15	10	1999
	38	Male	-5	5	-10	-5	0	5	20	5	10	5	5	0	-5	5	10	0	1999
	20	Male	5	10	5	0	0	5	20	15	5	10	5	0	5	0	20	5	1999
	35	Male	10	5	10	0	-5	5	15	5	10	5	10	10	0	20	15	20	1999
	33	Male	5	15	0	5	10	0	15	15	5	10	5	10	5	-5	10	10	1999
	34	Male	0	-5	0	-5	5	10	15	0	5	10	5	0	10	20	5	0	1999
	45	Male	5	0	5	-5	15	20	5	10	0	5	0	-5	0	5	20	5	1999
	24	Male	5	15	0	0	10	15	10	5	0	20	0	0	15	15	15	15	1999
	43	Male	10	15	5	5	10	10	20	5	10	10	5	0	5	15	15	10	1999
	33	Male	5	5	5	0	0	15	15	15	5	10	5	10	0	10	0	5	1999
	51	Male	5	10	5	5	10	15	15	5	-5	5	-5	5	20	10	20	5	1999
	22	Male	0	15	0	15	5	0	-5	0	5	15	0	20	10	-5	5	5	1999
	34	Male	10	15	5	5	5	10	15	15	0	0	0	-5	0	10	10	15	1999
	29	Male	20	15	15	20	10	5	10	15	15	15	15	10	0	10	5	10	1999
	37	Male	15	5	10	5	5	10	20	20	0	5	0	0	10	5	10	15	1999
	29	Male	5	0	5	0	5	0	5	0	15	20	15	10	10	10	15	10	1999
	31	Male	0	0	5	0	15	15	20	5	5	5	0	10	15	20	15	10	1999
	48	Male	5	0	5	5	10	15	10	15	0	5	5	5	10	5	10	10	1999
	42	Male	10	0	5	5	20	10	20	0	10	0	10	20	10	15	20	10	1999
	26	Male	0	0	-5	0	-5	10	10	15	0	-10	0	0	0	5	10	10	1999
	25	Male	10	0	10	5	0	0	10	5	0	-5	0	5	-5	10	0	5	1999
	21	Male	5	10	5	15	5	10	5	5	10	10	15	10	10	15	10	5	1999
	20	Male	5	10	5	15	5	20	5	15	5	10	5	20	5	15	15	5	1999
	24	Male	5	10	5	0	0	5	15	15	-5	10	0	0	-5	10	15	10	1999
	29	Male	5	0	5	-5	0	0	-10	5	5	10	5	0	10	5	0	10	1999
	44	Male	20	20	20	15	5	15	20	15	15	20	20	15	15	20	20	5	1999
	21	Male	15	15	10	5	5	15	0	15	5	10	5	0	-5	10	5	20	1999
	29	Male	0	5	0	5	0	-5	0	15	0	5	5	-5	0	0	15	0	1999
	31	Male	5	5	10	5	15	10	5	5	5	5	10	0	10	20	10	15	1999
	22	Male	5	0	0	10	5	10	5	0	0	-5	0	5	5	0	10	10	1999
	29	Male	5	5	10	5	5	5	10	15	15	5	10	5	-5	0	10	15	1999
	25	Male	0	5	-5	0	-5	0	-5	0	5	5	0	0	0	5	-10	0	1999
	56	Male	5	0	5	5	5	10	15	15	5	0	5	5	5	15	20	10	1999
	34	Male	5	5	5	5	0	20	20	15	5	20	5	10	0	5	10	10	1999
	31	Male	10	5	10	5	20	15	10	15	5	10	5	10	15	10	20	10	1999
	36	Male	15	10	15	10	0	15	10	5	15	10	10	10	5	15	20	15	1999
	37	Male	10	5	10	5	10	15	20	5	5	0	5	10	15	10	15	15	1999
	31	Male	10	15	5	5	0	5	20	10	5	10	5	5	10	15	15	20	1999
	33	Male	10	15	10	10	5	10	15	20	0	10	5	10	5	5	10	5	1999
	43	Male	5	5	0	5	5	0	20	-5	5	10	5	5	10	10	15	10	1999
	31	Male	5	20	5	5	-5	5	10	-5	5	5	5	10	-5	0	15	-5	1999
	31	Male	5	15	10	20	15	15	10	5	15	15	15	5	10	15	5	10	1999
	56	Male	-5	0	-5	10	15	20	10	20	0	-5	0	5	10	20	5	20	1999
	24	Male	15	20	15	20	15	10	15	0	15	10	15	20	15	20	0	0	1999
	33	Male	5	0	5	5	10	10	15	0	0	-5	0	0	0	10	20	10	1999
	23	Male	5	5	0	0	0	10	5	5	0	5	0	0	0	5	10	5	1999
	22	Male	5	10	0	10	10	5	5	0	0	10	5	10	10	15	5	10	1999
	21	Male	-10	0	-5	0	-5	15	-5	-5	0	0	0	0	0	5	-5	0	1999
	35	Male	5	10	0	0	0	0	-5	5	0	5	0	0	0	10	5	10	1999
	21	Male	5	15	5	0	5	15	0	5	10	-10	5	20	5	20	5	0	1999
	33	Male	-5	5	-5	0	0	10	5	10	0	5	0	-5	5	10	20	20	1999
	38	Male	15	15	15	20	15	20	15	10	10	15	10	20	10	15	10	10	1999
	36	Male	5	10	5	15	10	10	20	10	15	5	10	5	10	5	15	15	1999
	22	Male	-5	0	-5	0	10	20	10	5	0	5	0	-5	10	15	5	0	1999
	35	Male	10	10	10	5	5	10	15	20	10	10	10	10	15	15	10	15	1999
	52	Male	10	5	10	5	10	20	5	15	15	5	10	5	5	5	10	15	1999
	43	Male	0	-5	0	0	5	0	10	5	5	0	5	10	0	0	15	15	1999
	21	Male	-5	5	-10	10	20	15	5	0	0	5	-5	10	5	0	5	0	1999
	22	Male	15	10	15	5	15	10	5	0	20	10	20	10	20	15	20	0	1999
	23	Male	15	10	15	5	0	15	10	20	10	15	10	10	10	20	10	10	1999
	37	Male	15	10	15	5	15	20	5	0	20	10	20	20	15	15	5	20	1999
	39	Male	15	10	10	5	10	20	15	20	10	10	10	5	10	10	5	15	2001
	23	Male	5	0	5	0	0	5	0	-10	10	10	5	0	0	5	-5	0	2001
	28	Male	0	5	0	5	5	20	0	5	5	5	0	5	5	15	20	5	2001
	24	Male	5	5	10	15	10	15	15	20	0	0	5	0	5	5	0	0	2001
	41	Male	5	15	5	5	15	20	20	20	10	10	10	5	15	10	15	20	2001
	36	Male	15	5	15	10	5	5	10	10	5	10	5	5	5	5	5	5	2001
	34	Male	10	15	5	5	0	10	15	20	0	10	5	5	5	10	15	15	2001
	33	Male	15	15	15	0	20	15	10	15	5	10	5	10	10	5	20	10	2001
	20	Male	5	15	5	0	0	5	10	-10	10	15	5	0	-5	0	15	5	2001
	21	Male	5	5	5	10	10	10	5	15	15	15	15	15	15	10	10	15	2001
	20	Male	5	10	5	10	20	20	5	0	5	5	0	5	10	10	15	5	2001
	31	Male	5	10	5	0	0	0	5	5	20	15	20	5	5	5	5	10	2001
	31	Male	-10	0	-5	0	-10	0	5	-5	0	0	0	-10	-5	0	5	0	2001
	34	Male	5	5	0	0	-5	0	20	15	0	10	0	10	5	5	10	15	2001
	34	Male	0	0	-5	10	0	-5	10	10	5	0	5	5	5	0	5	20	2001
	41	Male	0	10	-5	-5	-10	-5	15	5	-5	0	-5	0	0	10	15	15	2001
	32	Male	10	5	5	5	15	15	20	5	5	10	5	0	10	5	15	0	2001
	40	Male	10	5	10	10	5	10	20	20	10	10	10	15	5	10	15	10	2001
	21	Male	10	15	10	15	5	10	5	-5	10	15	5	10	-5	10	5	0	2001
	38	Male	0	0	0	5	0	5	0	-10	0	5	-5	10	10	-5	15	10	2001
	40	Male	-5	-5	-5	0	5	5	10	10	0	5	0	5	5	0	5	5	2001
	47	Male	0	0	5	0	0	5	-5	5	5	5	5	0	0	5	0	10	2001
	21	Male	10	10	10	5	0	15	10	0	15	10	15	0	5	5	15	10	2001
	25	Male	5	10	5	0	0	0	15	20	10	10	5	5	0	0	10	10	2001
	39	Male	-5	10	-5	5	0	10	10	15	0	5	-5	10	-5	5	10	15	2001
	36	Male	-5	0	-5	5	10	10	10	5	-5	0	-5	-10	-5	10	15	10	2001
	20	Male	0	0	5	5	0	5	15	15	5	5	0	0	-5	0	15	10	2001
	39	Male	5	10	15	5	0	0	0	5	10	10	10	5	0	10	20	15	2001
	39	Male	5	10	5	5	5	10	15	10	0	15	5	5	15	5	15	0	2001
	51	Male	15	20	15	15	10	10	15	20	15	20	15	20	10	5	10	10	2001
	53	Male	10	20	10	15	10	10	20	5	10	20	10	15	10	10	15	10	2001
	33	Male	0	5	0	-5	5	5	15	0	5	0	5	0	10	10	15	10	2001
	27	Male	5	10	0	15	20	15	-5	5	0	10	0	5	0	-5	0	-5	2001
	40	Male	5	10	5	10	5	10	10	15	10	10	10	5	5	10	15	5	2001
	27	Male	5	20	5	0	0	5	15	20	5	0	5	0	0	0	15	20	2001
	30	Male	0	5	0	5	5	20	15	10	0	0	-5	5	5	-10	15	5	2001
	34	Male	15	-5	5	5	0	10	5	20	5	0	5	0	-5	5	10	10	2001
	24	Male	10	5	10	5	0	5	10	5	0	10	5	0	-5	-5	10	5	2001
	25	Male	10	15	10	5	10	10	5	20	15	15	15	5	15	15	0	10	2001
	60	Male	15	10	20	10	10	15	20	5	10	5	10	10	5	15	20	10	2001
	55	Male	10	10	10	0	20	15	10	5	10	10	10	10	5	10	5	20	2001
	38	Male	5	10	5	5	5	10	10	5	0	0	0	0	5	5	15	10	2001
	42	Male	5	5	5	0	10	10	10	5	5	10	10	5	10	15	20	15	2001
	22	Male	10	10	10	5	10	0	5	5	5	10	0	5	-10	5	0	20	2001
	47	Male	5	0	5	10	0	5	5	20	5	5	10	5	10	10	10	10	2001
	20	Male	5	15	15	10	10	0	15	15	15	20	15	10	10	15	20	15	2001
	24	Male	5	10	5	5	0	5	10	10	0	0	0	5	5	10	20	10	2001
	40	Male	5	-5	5	-5	-5	0	0	5	5	-5	10	5	0	5	10	5	2001
	29	Male	0	5	0	10	0	0	-5	0	5	5	5	10	-5	5	20	5	2001
	21	Male	10	5	10	5	10	5	15	10	5	5	10	10	10	5	15	15	2001
	38	Male	5	5	5	5	10	15	20	10	0	5	5	5	10	15	5	10	2001
	23	Male	5	15	0	10	5	5	10	10	10	20	10	-5	-10	5	-10	5	2001
	37	Male	10	5	10	0	15	20	20	20	15	10	15	10	5	20	15	20	2001
	26	Male	10	10	5	0	-5	-5	5	0	5	0	0	-5	5	10	10	10	2001
	38	Male	10	15	5	10	5	5	10	5	10	15	10	5	10	5	15	0	2001
	37	Male	5	10	5	0	0	5	10	5	0	5	0	15	5	20	10	10	2001
	25	Male	5	5	5	0	0	5	15	15	0	5	5	0	-5	10	5	10	2001
	39	Male	0	5	0	0	-5	0	5	5	0	5	0	5	0	15	10	10	2001
	25	Male	5	20	5	10	10	15	15	0	5	10	5	10	10	15	15	5	2001
	21	Male	5	5	5	15	0	5	10	5	0	5	0	5	0	5	10	-5	2001
	32	Male	10	15	10	10	0	5	20	20	10	5	10	5	5	5	15	20	2001
	66	Male	10	5	10	5	10	5	10	10	0	5	5	0	10	15	10	5	2001
	39	Male	10	5	5	10	15	15	15	20	10	5	10	15	15	10	5	10	2001
	27	Male	15	15	15	5	10	15	10	10	15	20	15	10	10	10	5	5	2001
	48	Male	5	0	5	10	5	10	20	15	5	5	10	5	0	5	10	15	2001
	27	Male	5	0	5	0	-5	-10	5	-10	5	10	5	5	0	5	20	15	2001
	30	Male	10	5	5	0	0	0	-5	10	5	0	5	0	0	-5	10	-5	2001
	22	Male	10	5	5	10	-5	5	10	5	10	5	10	10	5	5	10	5	2001
	21	Male	0	0	-5	5	10	5	15	5	-10	-5	0	0	-5	5	10	5	2001
	43	Male	0	5	0	5	0	5	20	15	0	5	0	15	5	5	10	5	2001
	20	Male	5	10	5	0	0	-5	10	0	5	20	5	10	5	15	10	5	2001
	26	Male	0	5	0	-5	5	0	20	15	0	5	0	0	-5	-5	10	10	2001
	28	Male	10	5	10	5	5	0	15	5	0	5	0	5	5	10	15	15	2001
	23	Male	0	5	0	0	0	-10	0	5	5	0	-5	-10	5	10	10	15	2001
	25	Male	0	0	0	0	20	5	10	10	5	10	0	0	20	10	10	15	2001
	26	Male	5	10	5	10	5	10	5	15	0	10	0	-5	0	0	5	-5	2001
	37	Male	0	5	0	5	0	-5	20	-5	-5	0	-5	10	10	0	5	0	2001
	31	Male	5	10	5	5	10	0	10	-5	5	15	5	10	5	10	15	5	2001
	23	Male	0	15	5	0	0	10	15	10	5	5	5	10	0	15	15	0	2001
	25	Male	0	5	0	-5	5	5	10	20	0	5	0	-10	0	5	20	5	2001
	29	Male	10	10	10	0	-10	0	-5	0	15	20	15	5	5	15	0	5	2001
	21	Male	10	5	5	0	5	-10	10	5	0	5	5	5	-5	-5	0	0	2001
	28	Male	0	10	-5	0	0	15	-5	-5	0	10	0	-5	0	15	-10	-5	2001
	22	Male	5	20	5	5	0	0	15	0	10	15	10	10	5	10	15	10	2001
	49	Male	5	10	5	10	5	10	20	20	10	10	10	15	20	15	20	15	2001
	42	Male	5	5	5	0	5	0	10	15	0	5	0	0	10	0	10	5	2001
	26	Male	10	5	15	10	15	15	10	5	10	15	10	10	5	10	5	15	2001
	24	Male	10	0	10	5	0	5	10	0	5	0	5	5	0	10	0	5	2001
	20	Male	0	0	0	-5	5	0	0	5	-5	0	-5	10	5	0	0	5	2001
	31	Male	0	10	0	5	10	0	5	10	0	5	0	10	10	5	20	15	2001
	23	Male	5	15	5	5	0	0	-5	5	5	10	5	10	5	5	5	10	2001
	25	Male	5	0	5	5	10	0	5	5	0	10	0	10	5	5	15	15	2001
	29	Male	5	10	5	10	5	5	5	0	0	10	0	5	5	10	5	0	2001
	24	Male	5	10	5	5	0	-5	15	10	10	5	10	5	5	0	15	10	2001
	46	Male	0	5	0	-5	15	20	5	20	10	5	5	10	15	15	15	20	2001
	27	Male	10	10	10	5	15	10	15	10	10	10	10	15	0	5	10	15	2001
	22	Male	5	0	5	5	5	10	5	0	0	0	-5	-5	-5	0	10	5	2001
	37	Male	10	10	5	5	10	10	10	5	10	10	5	0	5	5	15	10	2001
	28	Male	0	10	0	0	0	5	0	5	0	5	0	5	5	10	15	15	2001
	38	Male	10	15	10	5	5	5	10	5	5	10	5	5	5	-5	20	10	2001
	24	Male	0	10	0	-5	0	5	10	5	0	5	5	10	0	0	5	0	2001
	43	Male	0	-5	0	10	15	5	0	5	5	5	0	10	20	15	10	5	2001
	39	Male	5	15	10	5	0	5	0	5	5	10	5	10	5	10	5	0	2001
	44	Male	5	5	0	0	10	15	0	10	-5	5	-5	-5	10	5	20	10	2001
	39	Male	10	5	5	5	5	10	20	0	5	5	5	5	10	5	5	15	2001
	23	Male	0	10	0	10	-10	5	0	0	5	0	5	5	-5	0	5	0	2001
	32	Male	5	10	5	0	10	5	5	0	5	5	5	0	0	0	5	0	2001
	35	Male	0	5	0	0	0	-5	5	5	0	10	0	0	0	-5	20	20	2001
	26	Male	5	15	5	0	5	10	5	20	0	15	5	0	-5	-5	0	20	2001
	30	Male	10	15	10	15	15	10	15	20	10	20	10	15	15	10	15	20	2001
	24	Male	10	5	10	5	0	-10	15	-10	5	10	0	10	0	0	5	0	2001
	43	Male	15	-5	10	15	10	5	10	15	0	5	0	10	15	20	20	10	2001
	34	Male	0	0	5	-5	0	5	0	0	5	0	5	0	0	5	5	5	2001
	21	Male	0	15	0	0	0	5	10	5	10	10	5	10	10	15	20	15	2001
	28	Male	15	10	10	-5	10	0	10	-5	15	10	15	0	5	5	5	5	2001
	36	Male	5	15	5	5	0	0	10	5	0	5	0	10	10	5	20	5	2001
	43	Male	20	10	15	15	5	10	10	5	20	10	15	15	10	10	5	10	2001
	24	Male	10	15	5	10	20	5	20	10	15	10	15	5	10	15	10	0	2001
	38	Male	10	10	10	15	15	10	10	5	10	10	10	10	10	10	5	5	2001
	21	Male	5	10	5	0	5	10	0	0	5	15	5	10	-5	10	10	0	2001
	20	Male	5	5	5	10	5	10	10	5	0	5	0	10	10	10	15	15	2001
	20	Male	5	10	5	-10	5	0	5	10	10	15	10	-5	0	0	10	5	2001
	22	Male	10	10	5	10	10	5	0	5	-5	5	0	5	5	5	0	0	2001
	20	Male	5	5	5	20	5	10	10	0	5	0	5	10	5	10	5	15	2001
	25	Male	0	5	0	-5	0	-5	0	-10	5	5	0	0	5	5	10	0	2001
	40	Male	5	5	10	15	10	15	10	10	5	5	10	15	10	10	15	10	2001
	39	Male	5	10	5	0	0	0	15	10	5	5	5	0	-5	5	5	15	2001
	41	Male	5	0	10	5	0	0	0	10	0	0	0	0	5	5	15	10	2001
	33	Male	5	10	0	5	10	10	5	15	5	10	5	5	5	10	15	20	2001
	44	Male	5	10	5	10	10	15	15	10	0	5	0	10	10	15	10	5	2001
	28	Male	20	20	20	-5	5	10	-5	5	20	20	20	5	0	5	-5	15	2001
	22	Male	10	15	10	15	10	5	10	10	10	10	10	10	10	5	5	20	2001
	20	Male	0	-5	5	0	5	10	0	10	0	10	5	15	15	15	10	5	2001
	20	Male	5	5	10	15	5	5	15	10	10	5	5	20	5	0	10	5	2001
	32	Male	15	20	15	10	5	10	5	5	20	15	20	15	5	10	5	0	2001
	38	Male	10	15	5	5	10	15	20	15	10	10	5	10	10	15	10	20	2001
	30	Male	5	10	5	0	10	10	10	10	0	5	0	5	10	10	15	15	2001
	23	Male	5	15	10	5	15	10	20	5	10	10	10	0	15	15	15	15	2001
	49	Male	0	5	0	10	5	0	10	20	5	5	5	5	15	5	10	20	2001
	42	Male	5	10	5	0	0	5	20	15	0	5	0	5	0	20	15	15	2001
	22	Male	5	10	0	5	5	10	10	5	10	5	10	10	5	10	15	10	2001
	46	Male	0	5	-5	-5	15	10	15	5	5	0	0	0	5	10	10	15	2001
	23	Male	5	5	5	0	5	10	5	5	5	0	10	5	5	10	5	10	2001
	37	Male	0	15	0	5	10	15	10	15	15	5	10	5	15	20	15	10	2001
	26	Male	15	10	15	15	10	15	10	20	0	10	5	10	5	5	20	5	2001
	24	Male	5	10	5	0	15	5	10	5	5	5	0	5	10	10	15	5	2001
	30	Male	0	10	0	0	10	-5	20	10	5	10	5	10	5	5	10	20	2001
	26	Male	5	5	5	0	-5	0	10	0	5	0	5	0	-5	15	15	0	2001
	22	Male	5	10	5	0	10	5	15	15	5	0	0	5	10	10	10	15	2001
	43	Male	5	10	10	-5	20	10	10	10	20	10	15	20	5	15	10	10	2001
	49	Male	10	5	5	0	5	10	15	10	10	5	5	5	15	15	15	10	2001
	26	Male	5	5	0	5	5	10	15	5	-5	0	-5	0	5	5	10	5	2001
	52	Male	0	0	5	5	5	5	15	0	5	5	0	5	5	15	5	-5	2001
	40	Male	0	-5	0	5	-10	10	15	0	-10	0	-5	0	-5	-10	-5	5	2001
	21	Male	5	5	5	10	15	10	5	15	5	10	5	5	10	5	5	10	2001
	26	Male	10	20	10	10	10	5	20	15	20	20	15	10	10	5	15	20	2001
	39	Male	10	5	5	0	10	15	5	0	5	10	5	10	5	15	10	-5	2001
	49	Male	15	10	10	5	10	15	10	10	10	10	10	0	15	20	15	10	2001
	34	Male	5	15	5	0	5	15	10	10	0	10	5	-5	10	20	15	20	2001
	35	Male	5	10	5	20	20	10	15	5	5	10	5	20	20	15	20	15	2001
	51	Male	5	0	5	5	-5	15	10	5	0	5	5	-5	15	10	15	5	2001
	35	Male	0	5	0	5	15	10	10	-5	10	5	10	5	10	15	15	5	2001
	35	Male	5	-5	0	-10	0	-5	5	5	-5	0	0	5	-5	-5	-5	0	2001
	32	Male	10	10	10	0	5	15	20	5	5	15	5	10	5	10	0	10	2001
	21	Male	5	10	5	5	0	0	5	5	5	5	5	0	-5	10	15	5	2001
	34	Male	5	10	5	0	-5	10	5	15	5	10	5	10	-5	15	15	5	2001
	41	Male	10	15	10	5	5	10	20	10	10	15	10	5	0	10	20	5	2001
	20	Male	5	0	5	10	5	10	0	5	-10	5	-5	5	5	-10	15	10	2001
	40	Male	10	20	5	5	0	10	20	15	15	20	15	10	5	0	20	15	2001
	38	Male	15	10	15	15	10	15	20	10	10	5	10	10	10	10	10	0	2001
	52	Male	15	10	15	20	10	5	10	20	15	15	15	10	10	10	10	15	2001
	29	Male	0	5	0	10	5	5	10	-5	-5	0	-5	5	5	0	-5	0	2001
	30	Male	5	5	10	5	0	5	0	5	10	0	5	0	5	5	5	10	2001
	50	Male	0	5	0	5	10	20	15	10	5	10	0	5	10	20	20	15	2001
	24	Male	0	0	0	5	20	0	15	10	15	10	10	10	10	10	15	20	2001
	24	Male	-10	-5	0	-10	-10	5	-5	0	0	5	-5	-5	10	5	0	5	2001
	42	Male	10	15	10	15	15	10	5	15	15	20	10	15	10	10	10	15	2001
	26	Male	10	10	10	-5	5	-5	10	15	10	5	10	-5	0	5	20	0	2001
	20	Male	15	10	10	0	-5	5	10	15	10	5	5	0	-5	0	10	15	2001
	40	Male	5	0	5	20	15	5	-5	10	10	0	10	5	10	0	0	-5	2001
	27	Male	5	10	5	0	10	15	10	10	5	15	5	0	20	10	15	20	2001
	45	Male	10	15	10	0	15	5	15	10	5	10	0	-5	10	5	20	10	2001
	24	Male	0	5	-5	0	5	10	5	5	5	10	5	0	10	15	15	5	2001
	56	Male	20	10	20	15	15	10	15	15	5	5	5	0	5	10	5	10	2001
	26	Male	-5	-5	-5	5	5	10	15	10	5	10	5	15	15	10	10	15	2001
	20	Male	0	5	0	10	5	-10	5	5	0	10	0	15	10	15	15	0	2001
	40	Male	0	-5	0	5	20	10	15	5	0	0	-5	0	5	10	15	10	2001
	31	Male	-5	0	-5	5	-5	0	15	0	0	5	5	5	-5	0	10	5	2001
	25	Male	0	10	0	5	-5	-5	15	-5	-5	5	-5	0	-5	-5	10	-5	2003
	49	Male	15	15	10	5	10	5	5	5	5	10	5	10	5	5	10	5	2003
	24	Male	0	5	0	0	0	0	10	5	5	5	10	-5	5	0	20	0	2003
	26	Male	0	10	5	-5	-5	0	10	5	5	10	10	0	0	0	0	0	2003
	31	Male	-5	15	0	5	10	15	20	15	-5	5	-5	10	5	0	10	5	2003
	45	Male	5	10	5	5	15	15	10	10	0	5	0	5	5	10	5	5	2003
	41	Male	10	20	10	0	0	5	15	10	5	15	10	5	10	15	10	15	2003
	23	Male	0	10	0	10	5	0	5	0	5	10	5	10	5	10	5	5	2003
	32	Male	5	5	5	10	5	0	10	15	10	-5	5	5	5	-5	20	20	2003
	20	Male	20	20	20	15	5	15	-5	0	20	20	15	20	10	10	5	5	2003
	20	Male	0	0	0	-5	0	5	15	5	-5	10	-5	0	5	0	0	0	2003
	21	Male	0	0	5	0	5	5	5	-5	5	0	-5	0	5	0	-10	15	2003
	39	Male	5	5	5	10	5	10	15	10	5	0	5	10	5	10	10	15	2003
	22	Male	0	15	0	-5	0	-5	15	0	0	10	0	-5	0	5	5	0	2003
	34	Male	10	10	5	5	10	15	10	5	5	10	5	0	10	10	15	15	2003
	21	Male	0	5	0	5	0	0	15	5	0	5	0	10	0	10	20	-5	2003
	36	Male	0	-5	0	-10	0	-10	15	-5	5	5	10	0	-5	5	10	-5	2003
	23	Male	10	5	5	10	5	5	10	10	10	10	10	5	10	15	20	10	2003
	31	Male	0	5	0	0	10	0	15	5	0	5	-5	10	10	10	10	15	2003
	33	Male	5	15	5	0	10	10	10	10	5	15	5	15	10	10	20	15	2003
	26	Male	-5	5	-5	5	0	0	10	0	0	5	0	5	5	5	0	5	2003
	36	Male	10	5	10	5	15	20	10	0	10	10	10	5	5	15	0	5	2003
	27	Male	5	5	5	-5	0	5	5	5	5	10	5	5	10	5	-5	0	2003
	29	Male	5	10	5	-5	-10	0	5	5	15	15	10	5	0	5	0	0	2003
	22	Male	5	15	5	5	10	5	10	20	0	10	-5	0	10	10	15	15	2003
	20	Male	10	10	10	10	5	5	15	10	10	10	10	5	10	10	10	5	2003
	32	Male	10	5	10	5	0	5	-5	15	10	10	10	5	-10	0	5	0	2003
	61	Male	0	0	0	15	10	15	10	5	5	10	5	10	10	10	0	20	2003
	29	Male	0	0	0	0	0	5	0	0	5	0	5	0	5	0	20	5	2003
	27	Male	5	5	5	0	0	5	15	-5	0	5	0	5	5	5	20	0	2003
	32	Male	0	5	0	-5	10	0	15	10	0	5	0	-5	5	5	10	10	2003
	29	Male	5	15	5	10	5	15	10	0	5	10	5	5	5	5	10	-5	2003
	29	Male	15	15	10	15	5	10	20	15	10	10	15	10	0	5	15	5	2003
	20	Male	10	10	10	10	5	5	5	15	10	10	10	0	5	10	20	10	2003
	43	Male	15	15	15	5	15	20	5	5	15	10	15	10	5	10	15	5	2003
	25	Male	5	5	5	10	5	0	10	15	5	5	5	5	0	5	10	15	2003
	29	Male	-5	0	-5	0	5	10	5	-10	0	10	0	5	5	10	5	0	2003
	30	Male	5	0	5	0	0	5	5	-5	5	0	5	0	-5	5	0	-10	2003
	44	Male	0	10	-5	10	0	15	20	15	0	10	0	5	5	20	5	10	2003
	35	Male	15	10	10	20	15	20	10	20	10	10	10	15	0	15	10	10	2003
	22	Male	-5	0	-10	5	0	20	5	0	0	5	0	0	0	15	5	0	2003
	29	Male	10	20	10	15	0	5	5	0	10	15	10	5	5	5	15	20	2003
	33	Male	15	-5	15	15	10	10	5	5	10	5	10	20	15	20	10	10	2003
	45	Male	5	10	5	10	5	15	15	0	0	15	0	10	-5	10	10	-5	2003
	46	Male	10	5	10	0	10	20	20	15	15	10	15	10	5	15	15	20	2003
	25	Male	0	5	0	15	-5	15	15	10	15	5	15	10	10	10	10	15	2003
	30	Male	15	20	15	5	10	15	10	5	10	15	10	5	10	5	15	10	2003
	22	Male	-10	10	-5	10	-10	-10	15	-10	-10	5	-5	5	-5	-10	0	0	2003
	32	Male	0	5	5	0	5	0	-5	0	5	15	0	0	5	0	0	10	2003
	46	Male	0	0	5	10	5	20	5	10	5	10	5	5	5	10	15	15	2003
	21	Male	5	10	5	5	10	5	10	-5	5	10	5	10	15	10	10	-5	2003
	34	Male	-5	10	-5	15	10	0	-5	-5	10	10	10	10	-5	5	-5	-10	2003
	28	Male	-5	0	-5	-5	0	5	5	5	0	10	0	0	0	0	15	5	2003
	26	Male	5	5	5	0	-5	5	20	-5	5	10	5	0	0	-5	20	5	2003
	40	Male	10	10	10	5	5	10	10	20	15	10	15	10	0	5	20	15	2003
	24	Male	5	5	5	0	10	10	10	15	0	10	5	0	10	15	0	20	2003
	35	Male	5	5	15	10	0	0	10	15	5	10	5	10	5	20	15	20	2003
	39	Male	10	15	10	0	5	5	10	0	10	20	10	0	5	10	15	10	2003
	20	Male	5	0	0	0	0	0	0	0	0	0	5	10	10	15	5	5	2003
	21	Male	15	5	10	0	15	10	15	10	0	5	10	5	5	5	15	10	2003
	34	Male	5	5	0	5	5	15	0	0	5	5	5	10	5	0	5	0	2003
	20	Male	10	15	10	15	15	0	10	-5	5	10	10	15	10	15	5	-10	2003
	50	Male	5	10	10	0	5	10	20	15	5	10	5	-5	5	10	15	5	2003
	48	Male	10	10	10	10	15	15	5	20	15	15	10	10	15	15	10	10	2003
	24	Male	10	10	10	0	0	0	10	0	0	5	5	0	-5	5	20	5	2003
	48	Male	5	5	5	0	10	15	10	10	5	5	5	5	20	15	10	5	2003
	25	Male	5	10	5	-5	10	5	20	-5	5	10	5	5	5	10	15	0	2003
	27	Male	0	10	0	0	0	0	5	0	0	5	0	-10	-5	-5	10	0	2003
	21	Male	15	10	15	10	20	15	0	-5	5	10	5	0	20	20	-5	0	2003
	23	Male	5	5	5	-5	-10	0	5	0	0	5	5	-5	-5	0	10	0	2003
	26	Male	0	10	0	5	5	0	5	10	5	10	-5	5	0	-10	10	15	2003
	25	Male	10	5	15	-10	5	15	0	5	10	5	10	-5	5	5	10	5	2003
	26	Male	20	15	20	15	10	5	15	10	5	5	10	10	5	10	20	0	2003
	26	Male	10	15	5	-5	0	0	15	-10	5	15	5	0	10	-10	15	-10	2003
	43	Male	0	10	5	-5	5	5	15	15	0	0	0	0	20	5	10	0	2003
	32	Male	5	10	0	0	5	10	20	10	-5	5	0	5	15	5	20	5	2003
	24	Male	0	5	0	0	-5	0	0	5	10	10	10	5	0	5	5	10	2003
	31	Male	15	10	10	5	0	0	10	5	5	10	5	10	-5	5	10	10	2003
	22	Male	5	10	10	-5	10	5	10	15	5	15	10	10	15	15	15	10	2003
	45	Male	5	20	5	10	10	20	20	20	5	10	10	5	10	5	15	15	2003
	37	Male	5	10	5	15	10	5	0	5	10	5	5	15	5	0	10	0	2003
	30	Male	10	10	5	-10	5	10	15	15	5	5	5	5	5	5	20	15	2003
	32	Male	5	5	0	10	15	10	10	15	0	5	0	10	15	5	20	5	2003
	30	Male	-5	0	-5	5	20	5	15	15	-10	-10	-10	0	5	10	-10	-10	2003
	29	Male	15	5	15	10	0	0	-5	0	5	0	5	5	0	0	0	-10	2003
	29	Male	0	5	-5	5	0	5	0	-5	5	5	0	-5	-5	-5	0	0	2003
	22	Male	10	10	5	0	15	0	5	15	5	10	5	5	5	5	0	10	2003
	23	Male	10	10	10	5	5	10	20	10	0	0	0	5	0	0	15	5	2003
	25	Male	5	5	0	0	15	20	15	20	0	5	0	5	5	15	15	15	2003
	20	Male	10	5	10	5	5	10	10	5	0	5	0	0	0	5	15	20	2003
	26	Male	15	20	15	5	5	20	10	20	10	15	15	10	10	5	15	20	2003
	38	Male	15	20	10	10	20	5	10	10	15	20	15	15	20	20	15	20	2003
	25	Male	5	10	5	10	10	0	10	15	0	5	0	-5	0	5	0	5	2003
	28	Male	0	5	-5	5	5	5	15	10	5	5	5	10	5	0	20	0	2003
	61	Male	0	10	0	10	5	5	5	5	5	15	0	5	0	5	20	15	2003
	32	Male	5	10	-5	0	0	10	5	0	0	10	-5	0	10	15	5	0	2003
	55	Male	-5	5	-5	5	10	15	5	10	0	5	0	5	0	15	20	10	2003
	37	Male	15	10	15	10	10	15	10	5	10	10	10	10	5	15	10	5	2003
	21	Male	10	15	10	5	5	10	15	5	10	-10	10	5	0	5	5	-5	2003
	24	Male	5	10	5	20	0	-5	15	0	-5	10	0	5	0	-5	10	5	2003
	28	Male	0	5	0	0	10	15	20	5	0	5	0	0	5	5	10	20	2003
	28	Male	0	-5	-5	0	-5	10	10	0	0	-5	0	-5	5	15	15	5	2003
	21	Male	-5	15	-5	-5	0	10	-5	-5	-10	10	-5	-5	10	5	0	5	2003
	31	Male	15	10	15	15	5	10	5	10	10	10	10	10	15	15	5	15	2003
	43	Male	20	15	20	10	0	5	10	20	15	10	15	10	5	10	15	10	2003
	22	Male	5	10	5	10	5	10	-10	0	-5	5	-10	15	-5	10	5	15	2003
	21	Male	10	10	10	5	5	-5	10	5	5	10	5	5	-5	10	-5	5	2003
	45	Male	5	10	5	10	0	5	10	15	10	15	10	5	5	15	5	20	2003
	22	Male	0	5	0	0	0	0	5	0	0	0	-5	-5	0	-5	0	0	2003
	39	Male	0	0	0	0	-5	5	0	5	0	5	0	-5	0	5	0	5	2003
	25	Male	0	5	0	5	5	-5	0	5	0	0	0	5	0	-10	5	20	2003
	34	Male	10	5	10	10	10	10	5	10	5	10	5	15	15	15	10	20	2003
	20	Male	-5	-5	0	-5	0	5	10	-5	-10	-5	-5	-10	0	5	20	-5	2003
	23	Male	10	10	10	-10	5	-5	10	0	5	5	0	-5	0	5	0	0	2003
	45	Male	5	15	5	10	5	15	15	20	5	0	0	-10	5	10	10	15	2003
	24	Male	5	0	0	5	10	5	20	15	5	10	10	15	15	5	10	10	2003
	54	Male	20	0	15	0	0	0	10	15	5	10	5	5	0	10	15	20	2003
	22	Male	5	10	5	0	0	10	10	15	10	5	10	5	0	5	10	5	2003
	30	Male	5	20	5	0	0	5	20	15	0	10	5	10	5	10	5	10	2003
	57	Male	5	0	5	15	10	20	15	10	-10	5	0	5	0	5	5	5	2003
	36	Male	15	15	15	20	10	10	15	15	15	15	15	20	15	20	15	20	2003
	26	Male	-10	5	0	0	5	0	5	-5	0	5	-5	5	0	0	5	-5	2003
	30	Male	0	5	0	10	10	10	10	10	0	10	0	15	5	10	5	20	2003
	43	Male	15	10	15	15	15	5	10	10	10	5	10	0	5	5	15	5	2003
	25	Male	5	15	10	10	0	15	10	10	15	15	15	15	5	15	10	5	2003
	42	Male	0	10	0	0	5	10	5	0	5	5	5	10	0	5	0	-5	2003
	27	Male	0	5	0	10	5	10	15	-5	-5	5	-5	5	0	5	0	5	2003
	26	Male	0	5	0	0	0	0	5	0	5	5	0	5	5	0	5	0	2003
	43	Male	-5	10	-5	0	5	20	10	15	15	15	10	10	5	10	15	15	2003
	22	Male	0	0	0	5	0	0	5	0	0	0	0	-5	-5	-5	10	10	2003
	43	Male	-5	5	-5	0	-10	-5	20	5	-5	-5	-5	-10	-10	5	20	5	2003
	35	Male	15	10	10	15	5	15	15	20	0	5	5	10	5	5	5	5	2003
	28	Male	5	15	10	15	15	15	0	10	5	10	5	5	5	10	15	20	2003
	36	Male	10	20	10	10	0	10	15	15	15	10	10	10	10	20	10	10	2003
	33	Male	-5	-5	-5	5	5	0	5	-5	10	15	0	0	0	5	10	-5	2003
	27	Male	5	10	10	5	5	0	15	5	5	5	5	5	0	10	15	0	2003
	29	Male	10	15	10	10	5	5	0	0	5	10	5	5	5	5	5	10	2003
	34	Male	10	-5	10	10	5	5	10	5	5	0	5	5	0	5	20	15	2003
	35	Male	-5	5	0	0	-5	10	10	5	0	5	-5	0	20	20	20	10	2003
	25	Male	-10	5	-5	5	0	5	5	-10	0	10	0	5	10	10	15	-5	2003
	33	Male	0	5	-5	0	-5	0	0	0	0	10	-5	0	5	10	5	5	2003
	25	Male	-5	5	0	5	5	5	0	10	-5	10	0	-5	0	-5	5	-5	2003
	22	Male	15	15	10	5	10	15	15	10	5	15	5	10	15	20	10	20	2003
	29	Male	0	5	0	5	15	20	10	-5	5	5	5	10	15	15	0	5	2003
	38	Male	5	15	5	10	5	15	10	0	5	10	5	15	5	0	15	10	2003
	32	Male	10	15	5	-10	15	10	0	10	-10	-10	-5	-5	0	5	5	5	2003
	31	Male	0	-5	0	5	0	10	-5	10	0	0	0	10	0	10	0	10	2003
	46	Male	20	10	15	15	10	5	10	5	10	5	10	15	5	-5	10	10	2003
	21	Male	5	5	5	5	5	5	5	10	-5	10	-5	-5	10	5	5	5	2003
	26	Male	10	0	5	0	15	15	10	5	0	5	5	10	10	15	5	5	2003
	24	Male	5	10	10	10	15	20	10	15	10	10	10	10	15	20	5	10	2003
	34	Male	5	5	10	5	10	5	10	-5	10	10	5	10	10	5	15	10	2003
	21	Male	0	0	-5	0	-5	0	-5	-10	0	0	-5	-10	0	0	5	0	2003
	28	Male	0	0	5	5	0	10	10	-10	5	0	5	5	5	10	5	5	2003
	21	Male	0	10	5	0	10	0	5	10	15	20	15	5	15	10	20	15	2003
	30	Male	10	10	10	10	20	20	20	20	15	5	10	10	10	15	20	20	2003
	32	Male	5	10	5	10	0	5	10	10	5	5	5	0	-5	0	5	5	2003
	22	Male	-5	-5	0	5	-5	0	-5	0	5	5	0	0	5	15	5	0	2003
	24	Male	5	15	5	5	0	10	10	15	5	10	5	5	0	5	10	5	2003
	27	Male	0	15	0	5	0	10	10	10	10	15	10	5	5	10	5	20	2003
	25	Male	5	5	5	5	0	5	10	5	0	0	0	5	0	5	5	0	2003
	28	Male	5	5	5	5	5	5	5	10	5	5	0	0	-5	0	0	5	2003
	36	Male	0	5	0	5	5	-5	5	0	0	5	0	15	5	10	10	0	2003
	36	Male	0	15	5	10	5	5	10	15	5	5	5	10	5	-5	15	15	2003
	23	Male	5	15	5	10	5	10	0	-5	10	5	10	15	5	5	10	-5	2003
	20	Male	0	10	0	0	-5	-10	10	-10	10	10	10	5	10	-10	10	0	2003
	28	Male	5	5	0	10	10	0	20	10	5	5	5	10	10	5	0	5	2003
	26	Male	5	5	0	5	10	10	10	5	5	0	5	0	5	5	0	10	2003
	27	Male	5	10	5	15	5	5	20	5	5	10	5	20	10	15	15	15	2003
	37	Male	10	10	15	5	5	5	10	5	10	10	15	10	5	5	15	15	2003
	42	Male	5	5	5	5	0	0	15	15	0	5	5	0	5	5	20	15	2003
	33	Male	5	20	5	-5	5	0	10	-5	10	15	5	-5	5	10	5	10	2003
	32	Male	10	10	10	5	0	0	20	15	10	0	5	0	5	15	15	10	2003
	31	Male	-5	10	0	5	5	10	5	5	5	0	5	15	0	-5	15	20	2003
	29	Male	5	0	5	-5	5	-10	15	10	0	0	5	-5	10	5	20	5	2003
	29	Male	5	10	5	0	-5	-5	0	10	0	5	0	0	0	-5	10	10	2003
	32	Male	5	5	0	-5	0	10	15	15	5	5	0	5	10	5	10	5	2003
	24	Male	5	5	5	-5	-5	10	0	0	0	5	0	-5	0	5	10	10	2003
	36	Male	5	10	5	5	0	15	15	5	5	10	5	5	15	20	15	0	2003
	32	Male	0	0	0	-5	0	-5	5	10	0	5	0	-10	5	10	15	10	2003
	40	Male	15	15	15	5	10	10	10	15	15	10	5	5	0	10	15	15	2003
	20	Male	10	10	5	10	10	5	20	20	5	10	5	10	0	0	15	15	2003
	22	Male	10	20	10	10	10	10	5	0	5	15	10	5	10	20	10	0	2003
	43	Male	15	5	10	5	10	15	10	5	0	0	0	10	0	10	5	5	2003
	26	Male	10	15	10	15	-5	5	15	5	15	15	15	10	5	10	15	10	2003
	33	Male	5	10	5	0	5	0	20	15	10	15	5	5	5	0	15	15	2003
	28	Male	5	10	5	0	10	10	15	0	-5	5	0	5	5	0	20	5	2003
	48	Male	5	10	5	0	5	0	20	5	5	5	5	10	15	10	20	15	2003
	39	Male	5	5	5	5	0	5	10	5	5	0	5	0	0	5	15	10	2003
	20	Male	-5	10	-5	0	10	5	5	5	5	15	10	10	10	15	0	10	2003
	34	Male	0	10	5	20	15	10	5	5	5	10	0	15	10	5	20	15	2003
	21	Male	0	10	5	5	0	-5	10	0	-5	10	-5	5	0	-5	15	-10	2003
	27	Male	0	10	5	0	15	10	10	15	-5	10	-5	5	10	5	5	0	2003
	52	Male	0	5	5	0	5	10	20	5	5	0	10	5	5	10	20	10	2003
	35	Male	10	15	10	5	5	5	15	15	5	5	5	15	15	15	10	15	2003
	25	Male	15	10	15	10	5	5	-5	10	10	10	10	5	15	15	0	15	2003
	25	Male	15	10	15	10	5	5	10	20	15	15	15	10	5	10	15	20	2003
	21	Male	10	10	10	5	5	10	0	10	5	10	5	10	0	5	15	15	2003
	20	Male	10	15	10	0	0	5	0	15	5	10	0	10	10	-10	10	5	2003
	27	Male	5	5	-5	0	-5	0	5	5	0	5	0	-5	5	0	5	5	2003
	23	Male	15	15	15	10	10	10	15	10	15	15	20	5	0	-5	5	10	2003
	25	Male	5	10	0	-5	0	0	15	10	0	5	0	0	0	-10	10	20	2003
	20	Male	-10	0	-10	10	10	10	5	10	10	10	10	10	15	10	10	15	2003
	33	Male	5	5	10	10	15	20	15	15	0	10	5	10	10	20	20	15	2003
	24	Male	0	-5	0	5	0	0	15	10	0	5	0	5	-5	0	15	0	2003
	30	Male	0	0	0	5	5	10	5	5	0	0	0	0	5	5	10	5	2003
	43	Male	5	10	5	10	10	15	10	5	0	5	0	10	5	5	10	0	2003
	50	Male	5	5	5	10	0	10	15	10	5	0	5	0	0	-5	20	5	2003
	23	Male	5	5	0	-5	10	-5	15	5	5	5	10	5	10	5	20	10	2003
	20	Male	5	5	10	-5	5	10	5	-5	0	5	5	0	0	5	5	-5	2003
	24	Male	5	10	5	5	5	10	10	15	5	10	5	5	15	10	15	20	2003
	23	Male	15	10	15	10	5	5	0	5	10	15	10	5	0	5	5	-5	2003
	15	Male	15	10	10	5	20	5	10	5	-5	0	-5	5	20	10	10	10	2005
	16	Male	-5	0	-5	-5	0	5	5	0	-5	0	-5	0	0	0	0	5	2005
	19	Male	5	20	5	10	5	0	20	15	0	15	0	0	0	5	20	15	2005
	15	Male	-5	0	-5	-5	-5	10	20	5	-5	10	-5	-5	-5	10	15	5	2005
	12	Male	-5	5	-5	0	10	15	10	5	5	0	5	0	15	10	15	5	2005
	17	Male	-5	0	-5	0	5	10	-5	5	5	5	5	-5	5	15	0	10	2005
	17	Male	-5	0	-5	0	0	5	10	10	0	10	0	5	5	0	10	10	2005
	19	Male	0	10	0	10	10	5	5	-10	5	10	5	5	15	5	10	0	2005
	14	Male	0	5	0	-5	-5	-10	10	-5	0	5	0	-5	0	5	0	-5	2005
	15	Male	0	15	5	5	-5	5	-5	0	5	15	5	5	-10	5	10	5	2005
	17	Male	5	10	5	0	15	5	5	20	10	5	10	0	5	0	10	10	2005
	13	Male	15	20	15	5	5	10	0	5	15	15	15	5	0	0	5	0	2005
	14	Male	0	15	-5	15	-5	-10	20	20	-5	5	-10	-5	10	-5	0	10	2005
	15	Male	5	0	5	0	-10	5	5	-5	0	5	-5	0	10	5	10	-10	2005
	16	Male	10	5	5	10	15	5	20	15	15	5	10	15	15	20	15	15	2005
	16	Male	5	15	0	0	5	10	5	10	5	-5	5	0	10	15	10	0	2005
	12	Male	15	10	5	0	-10	15	10	-5	-10	20	-10	5	20	15	10	5	2005
	12	Male	-5	5	0	0	5	5	-5	-5	0	5	0	0	5	5	-10	0	2005
	14	Male	10	10	15	0	-5	10	15	15	10	5	10	5	0	5	15	10	2005
	13	Male	10	5	10	0	5	-10	-5	-10	15	10	10	10	5	5	5	5	2005
	19	Male	5	10	5	5	10	0	5	15	5	10	5	5	10	10	5	0	2005
	16	Male	5	15	0	5	-5	10	0	-5	5	10	5	5	5	0	20	5	2005
	15	Male	-5	10	0	5	5	0	15	0	5	5	0	5	5	0	5	0	2005
	15	Male	0	5	0	0	5	5	10	0	0	0	0	0	10	10	5	5	2005
	18	Male	10	5	10	5	10	10	10	10	10	5	10	5	10	15	10	10	2005
	12	Male	0	0	5	-5	5	5	0	15	0	0	-5	0	5	5	0	5	2005
	18	Male	5	0	0	10	-10	-5	5	5	0	0	0	0	-5	-10	5	5	2005
	17	Male	10	15	5	-10	10	10	5	5	0	5	0	0	-5	10	-10	5	2005
	14	Male	10	-5	10	5	0	-10	-5	10	0	5	5	0	0	0	5	15	2005
	15	Male	0	5	-5	-5	0	5	10	15	0	5	5	-5	0	5	5	10	2005
	12	Male	15	15	10	15	10	10	15	15	10	20	15	20	15	5	20	15	2005
	18	Male	5	10	0	5	5	5	15	10	10	15	10	5	0	0	15	15	2005
	19	Male	5	5	5	10	5	5	0	5	-5	10	-5	5	0	-5	10	10	2005
	12	Male	5	5	0	0	-10	-5	20	-10	0	-10	5	0	0	-5	-5	5	2005
	15	Male	0	10	0	5	10	0	5	10	5	10	5	10	10	5	10	15	2005
	14	Male	-5	0	0	10	5	5	10	5	0	0	5	10	5	20	5	20	2005
	17	Male	10	5	10	15	15	15	10	15	5	10	5	0	5	0	10	0	2005
	14	Male	5	10	5	0	15	0	15	10	0	5	0	0	5	0	0	15	2005
	14	Male	10	10	10	5	10	5	-10	-10	10	10	15	10	5	0	0	5	2005
	19	Male	5	10	5	0	0	5	-5	0	5	15	10	20	5	-5	15	10	2005
	14	Male	0	0	0	5	-10	5	5	-5	0	5	0	5	-5	0	0	5	2005
	14	Male	5	10	5	5	0	0	0	-10	15	20	15	5	10	10	10	10	2005
	18	Male	15	10	15	-5	10	10	15	15	5	5	5	0	5	10	10	5	2005
	15	Male	5	5	0	5	5	5	0	5	0	0	0	0	0	0	15	5	2005
	12	Male	5	5	0	10	10	5	0	15	-5	10	5	-5	5	-10	15	15	2005
	19	Male	0	0	0	0	0	-5	15	10	-5	5	0	-5	0	5	10	15	2005
	16	Male	0	10	5	-10	5	5	5	-5	10	15	10	-5	0	0	5	0	2005
	14	Male	0	5	0	0	-5	0	0	0	5	5	5	10	5	0	10	15	2005
	13	Male	0	5	5	0	-5	0	5	0	5	5	5	0	-5	-10	5	15	2005
	18	Male	10	10	5	10	0	5	10	15	5	10	5	5	5	5	5	0	2005
	16	Male	5	15	5	5	10	5	10	-5	0	5	0	5	5	0	10	5	2005
	16	Male	5	0	0	-5	-10	-5	5	0	5	5	10	0	0	5	5	10	2005
	15	Male	5	10	5	5	5	5	15	10	5	5	5	10	5	5	10	5	2005
	17	Male	5	10	0	-5	-5	-10	5	-5	0	5	-5	-5	0	-10	10	-5	2005
	15	Male	10	10	10	5	15	10	15	20	10	10	10	5	10	20	20	10	2005
	13	Male	5	15	10	15	10	10	10	5	5	10	15	20	15	10	15	0	2005
	15	Male	5	15	5	0	5	0	15	15	15	10	10	5	10	5	10	0	2005
	13	Male	5	5	0	0	5	5	10	5	5	10	5	5	0	10	5	5	2005
	13	Male	5	10	5	0	10	5	10	0	0	5	-5	10	5	15	0	5	2005
	15	Male	5	10	15	5	10	5	5	10	5	10	5	15	10	15	10	20	2005
	16	Male	0	5	-5	-5	5	10	20	15	5	5	5	5	15	10	15	20	2005
	12	Male	-5	0	5	5	0	5	15	5	10	10	5	-10	-10	0	-10	-10	2005
	19	Male	5	15	5	0	5	10	10	5	10	10	10	0	5	5	5	5	2005
	14	Male	0	10	0	5	5	10	20	15	5	10	5	5	5	5	20	15	2005
	12	Male	-10	0	-5	-10	0	-10	10	-5	-5	15	0	5	0	0	10	10	2005
	19	Male	0	20	-10	-5	-5	-10	-10	5	-5	10	0	5	10	0	5	20	2005
	17	Male	5	10	5	10	5	5	10	5	10	15	10	10	5	0	15	15	2005
	16	Male	5	5	5	5	5	5	15	15	15	10	10	5	15	10	15	20	2005
	16	Male	-10	5	0	-5	0	-5	15	0	0	5	0	5	0	5	20	5	2005
	19	Male	-5	-5	-5	0	0	-5	-5	5	0	0	-5	-10	5	-5	-5	0	2005
	12	Male	-5	10	0	0	0	0	-5	0	0	5	0	-5	0	5	0	0	2005
	13	Male	5	5	5	10	-5	5	0	0	5	5	5	0	-10	-10	10	10	2005
	12	Male	5	10	5	5	5	10	0	0	5	20	5	5	5	5	-5	10	2005
	19	Male	5	5	0	10	0	-5	0	20	5	0	5	10	-10	-5	10	5	2005
	15	Male	-5	0	-5	0	5	0	5	10	5	10	5	5	10	5	10	20	2005
	19	Male	0	5	0	10	-5	0	0	0	0	5	0	5	0	5	0	0	2005
	13	Male	-5	0	-5	10	-5	0	10	5	10	20	10	0	10	0	15	20	2005
	19	Male	5	0	5	10	-5	0	5	10	5	5	5	10	5	10	5	0	2005
	13	Male	10	5	10	5	-5	5	0	-5	10	15	10	15	10	15	5	0	2005
	13	Male	10	10	10	-10	5	0	10	-10	15	5	15	0	5	0	5	20	2005
	14	Male	-10	5	-5	10	5	0	5	10	10	5	10	15	0	5	5	10	2005
	14	Male	10	10	10	10	0	-5	10	5	15	15	10	15	15	0	5	10	2005
	12	Male	10	15	10	0	5	0	-5	0	5	15	5	-5	-5	-10	5	5	2005
	17	Male	5	0	5	10	0	5	0	-5	0	5	5	10	0	10	10	0	2005
	16	Male	15	10	10	10	0	5	15	0	5	10	5	0	0	5	20	0	2005
	15	Male	5	10	0	5	5	10	10	0	0	10	5	15	5	0	5	-10	2005
	14	Male	-5	15	0	-5	0	-5	20	5	0	10	0	0	5	-10	20	5	2005
	13	Male	-5	15	0	-5	10	0	5	-10	0	0	-5	0	-5	0	5	0	2005
	15	Male	5	15	5	0	5	0	5	20	0	15	0	0	5	10	10	15	2005
	16	Male	5	15	5	5	0	5	5	15	5	5	5	5	0	-5	5	0	2005
	17	Male	-5	10	-5	10	5	5	0	10	5	15	0	0	10	5	20	10	2005
	13	Male	-5	15	0	10	5	5	10	0	0	10	0	10	5	15	10	15	2005
	12	Male	-5	10	0	5	0	0	15	0	0	5	0	0	0	-5	10	0	2005
	15	Male	0	5	10	10	15	15	10	15	0	10	5	10	10	5	10	10	2005
	15	Male	-5	0	-5	5	5	0	5	10	5	5	0	5	5	5	10	10	2005
	16	Male	5	10	0	-5	0	-10	15	-5	0	5	0	-5	-5	0	5	0	2005
	18	Male	10	15	5	10	10	5	0	5	10	15	10	15	5	5	15	5	2005
	14	Male	5	15	5	-5	5	0	10	5	10	15	10	0	0	0	15	10	2005
	16	Male	0	5	0	0	-5	5	20	20	5	5	0	0	-5	10	5	10	2005
	14	Male	5	5	0	5	0	15	20	15	5	5	0	10	0	5	15	15	2005
	16	Male	0	10	0	0	0	5	15	10	0	5	0	5	15	10	5	10	2005
	15	Male	0	5	0	5	10	10	15	15	0	5	0	-5	10	10	15	15	2005
	14	Male	5	5	5	10	-5	0	20	15	5	5	10	5	0	0	5	10	2005
	13	Male	5	0	5	5	5	-10	15	15	10	5	0	20	20	0	5	0	2005
	17	Male	5	10	5	0	5	0	15	20	10	15	10	15	15	5	10	5	2005
	17	Male	5	5	5	0	-5	0	5	10	5	5	5	0	5	0	-5	10	2005
	16	Male	-5	10	-5	0	5	5	10	15	5	10	5	5	10	-5	15	5	2005
	14	Male	0	5	5	5	0	10	5	5	0	5	0	5	5	0	10	5	2005
	17	Male	10	5	10	5	0	5	15	0	5	5	0	5	0	0	20	0	2005
	15	Male	10	10	10	10	5	0	0	0	10	10	5	15	10	10	5	5	2005
	19	Male	15	15	15	0	0	15	15	-5	0	5	0	-5	15	0	20	-5	2005
	12	Male	0	0	-5	-5	0	0	5	5	-5	5	-5	0	-5	-5	0	0	2005
	13	Male	5	5	0	-5	5	10	5	5	0	0	5	5	5	5	10	5	2005
	16	Male	5	10	0	0	5	5	10	5	5	10	5	0	0	-5	5	5	2005
	14	Male	0	0	-5	5	0	5	0	0	0	-5	0	-5	0	0	5	-5	2005
	13	Male	5	-5	5	-5	0	5	-10	-10	5	-5	5	0	0	5	-5	0	2005
	15	Male	-5	0	-10	-5	5	10	0	0	0	5	5	0	5	10	15	5	2005
	19	Male	5	0	5	5	10	10	15	5	5	5	10	5	10	5	10	10	2005
	19	Male	5	5	0	20	0	0	5	5	5	10	5	5	0	5	15	10	2005
	17	Male	15	15	15	5	10	5	10	5	15	15	15	5	10	5	20	15	2005
	12	Male	-5	10	-5	0	5	5	5	0	-5	10	0	5	-10	0	15	15	2005
	12	Male	10	15	10	5	5	0	5	20	10	15	10	5	5	-5	15	10	2005
	18	Male	0	5	0	0	-5	0	5	-10	10	5	10	0	5	5	5	0	2005
	16	Male	10	10	10	5	0	5	0	0	5	5	0	5	0	0	10	5	2005
	12	Male	5	10	5	5	0	5	10	0	0	10	-5	0	5	0	-5	-10	2005
	19	Male	10	5	10	10	15	10	10	5	5	15	0	5	10	5	10	15	2005
	13	Male	5	10	10	5	5	5	10	5	5	10	5	10	10	10	0	5	2005
	12	Male	-10	5	-10	5	0	10	5	20	0	15	0	0	5	10	5	20	2005
	13	Male	10	15	10	0	10	5	10	15	5	10	5	5	5	0	10	5	2005
	18	Male	0	5	0	-5	-5	-5	15	10	5	0	0	0	0	0	10	10	2005
	17	Male	10	15	10	5	0	15	5	10	5	5	5	0	5	10	0	0	2005
	19	Male	5	5	0	0	5	20	5	0	0	0	0	0	-5	0	-5	-5	2005
	13	Male	5	10	5	5	10	15	0	5	0	10	5	5	0	5	10	10	2005
	17	Male	-5	5	-5	10	5	0	-5	-5	-5	5	-10	15	-5	0	0	-5	2005
	16	Male	5	15	0	10	15	15	10	5	5	10	5	15	15	10	15	5	2005
	18	Male	5	10	15	0	-5	0	5	5	0	10	0	0	0	0	5	10	2005
	13	Male	-5	10	-5	-5	5	15	10	5	5	20	0	5	-5	-5	-10	0	2005
	16	Male	0	15	5	10	10	5	5	5	15	10	15	0	15	5	-5	5	2005
	13	Male	10	0	5	5	5	5	0	0	0	5	0	0	5	0	5	5	2005
	18	Male	-5	5	-5	0	15	15	20	5	0	0	-5	5	10	5	10	0	2005
	14	Male	5	10	10	10	5	15	0	10	0	0	0	5	-5	0	5	15	2005
	18	Male	5	0	5	5	0	0	10	15	0	0	0	5	0	-5	5	0	2005
	15	Male	5	5	5	5	0	5	5	-5	-5	15	0	5	0	-5	5	10	2005
	15	Male	10	15	10	10	5	15	10	-5	5	10	5	10	0	5	5	0	2005
	16	Male	0	5	0	5	5	5	10	15	5	10	5	5	10	5	15	5	2005
	15	Male	5	10	5	-10	-5	0	15	-10	-10	-10	-5	-5	-10	-10	-10	0	2005
	19	Male	5	5	0	5	0	0	15	5	0	5	0	5	10	10	10	0	2005
	14	Male	0	10	-5	0	-5	5	10	-10	10	10	5	0	10	10	10	-5	2005
	17	Male	5	15	0	0	5	5	10	0	5	15	5	0	5	5	10	-5	2005
	12	Male	5	15	5	5	0	5	5	5	0	10	0	5	5	10	10	5	2005
	16	Male	10	15	10	5	10	15	15	10	0	5	0	0	5	10	5	10	2005
	12	Male	0	0	-5	5	5	10	5	-5	5	0	5	-5	0	5	0	-5	2005
	14	Male	-5	0	-5	0	0	5	5	5	-5	0	-5	0	-5	0	15	5	2005
	17	Male	0	5	0	0	5	-5	10	10	-5	10	-5	5	0	5	10	0	2005
	19	Male	10	5	5	5	0	0	15	15	10	5	10	5	0	-5	10	5	2005
	13	Male	-10	5	0	-5	0	0	15	10	-10	5	0	-5	0	5	10	0	2005
	18	Male	0	5	5	10	20	5	0	10	0	10	5	20	20	15	0	5	2005
	14	Male	10	15	10	-5	10	5	10	15	5	20	5	-5	-5	0	0	-10	2005
	12	Male	0	5	0	0	5	5	-5	5	-10	10	-5	-10	5	10	10	10	2005
	17	Male	5	5	0	10	5	0	5	5	10	5	5	10	5	10	15	20	2005
	13	Male	5	15	0	10	0	5	10	-5	15	10	10	15	5	10	20	5	2005
	14	Male	5	20	5	5	0	5	20	5	5	10	5	5	0	0	20	0	2005
	12	Male	10	15	10	5	10	5	15	5	15	15	15	10	10	5	5	5	2005
	16	Male	5	5	5	10	15	5	5	5	0	-5	5	10	10	0	15	0	2005
	17	Male	5	10	5	5	10	10	5	15	5	10	5	10	0	10	-10	5	2005
	17	Male	10	15	10	15	10	10	0	5	15	10	15	15	5	0	10	0	2005
	17	Male	0	5	0	-5	0	10	10	0	5	10	5	0	5	0	20	15	2005
	14	Male	0	5	0	0	5	-5	10	0	5	0	0	5	5	5	10	-5	2005
	16	Male	-5	10	-5	-5	5	5	5	-5	0	10	-5	-5	5	5	15	10	2005
	16	Male	10	15	10	-5	5	0	0	0	20	20	20	0	5	15	10	15	2005
	12	Male	5	15	10	0	-5	-10	10	0	0	10	5	0	-10	-5	5	-5	2005
	19	Male	10	5	10	5	0	5	0	-5	10	10	10	5	5	0	-5	0	2005
	15	Male	5	0	5	5	0	-10	10	0	10	5	10	5	0	5	10	10	2005
	15	Male	5	0	-5	-5	5	0	5	0	0	0	0	-10	-5	0	-5	-5	2005
	12	Male	-10	10	-5	0	0	-5	15	15	0	5	0	0	-5	0	15	20	2005
	17	Male	-5	5	0	-5	0	5	-5	0	-5	10	0	-5	0	0	10	10	2005
	18	Male	10	0	5	-5	10	0	15	-5	15	0	10	0	5	-5	5	5	2005
	19	Male	0	0	5	5	0	5	-5	-10	5	0	0	5	5	10	0	-10	2005
	16	Male	0	10	5	0	-10	5	0	-5	5	10	10	0	0	0	20	0	2005
	16	Male	0	5	0	-5	-10	-5	5	-10	0	0	0	15	5	0	5	0	2005
	16	Male	0	10	0	5	-5	-5	0	10	10	10	15	5	5	0	10	-5	2005
	13	Male	5	5	5	5	0	5	0	-5	5	10	5	5	0	-5	15	0	2005
	13	Male	-5	5	5	0	0	10	5	10	-5	10	-5	15	10	15	15	5	2005
	13	Male	5	0	0	0	-10	5	5	10	5	5	0	0	-5	10	15	5	2005
	19	Male	5	5	5	0	5	0	5	5	0	0	0	10	5	0	15	-10	2005
	18	Male	15	10	15	5	5	5	0	10	10	10	10	5	5	10	5	0	2005
	16	Male	5	5	5	0	-5	0	5	10	5	0	0	0	0	-5	5	5	2005
	17	Male	5	10	0	0	5	-5	10	15	-10	10	0	0	0	-5	5	0	2005
	12	Male	-5	-10	-5	-5	-5	5	20	5	-5	-10	5	5	-10	10	0	15	2005
	13	Male	-10	-5	0	-5	10	5	0	5	5	20	5	10	15	15	5	20	2005
	17	Male	0	5	0	0	0	-5	-10	5	5	5	10	10	10	5	-5	0	2005
	15	Male	5	10	5	10	10	5	0	10	5	10	5	10	15	20	15	5	2005
	13	Male	5	10	5	5	5	0	5	10	0	5	0	5	0	5	-5	20	2005
	19	Male	10	15	5	-5	5	5	10	5	5	10	5	-5	5	0	10	5	2005
	16	Male	0	5	0	-10	5	5	-5	0	5	0	5	5	5	0	5	15	2005
	12	Male	5	10	5	0	5	5	15	15	0	5	5	0	5	5	15	0	2005
	14	Male	5	10	10	5	0	-5	-10	0	15	15	15	0	5	10	-5	5	2005
	16	Male	0	10	-5	0	0	-5	-10	10	0	10	5	10	0	-5	5	0	2005
	14	Male	10	10	10	10	10	15	10	15	0	5	0	5	0	5	10	15	2005
	18	Male	5	0	5	-5	0	0	5	10	5	0	5	5	5	-5	5	10	2005
	18	Male	0	-5	0	15	10	0	5	5	5	5	5	10	5	0	5	5	2005
	17	Male	15	10	15	5	0	10	5	0	10	15	10	15	0	0	0	-5	2005
	15	Male	5	10	5	0	-5	-10	10	5	5	15	5	-5	0	-10	10	-5	2005
	12	Male	10	10	10	10	-10	0	15	10	0	10	5	-5	-10	-5	15	5	2005
	16	Male	15	20	15	10	20	15	5	10	0	10	5	5	5	20	5	0	2005
	19	Male	20	10	15	20	15	15	15	10	15	10	15	20	15	10	10	15	2005
	12	Male	-5	5	0	0	10	-10	0	-10	-5	5	0	10	10	15	5	10	2005
	19	Male	5	10	5	0	0	-10	20	5	10	15	10	0	5	0	20	10	2005
	13	Male	0	15	0	5	5	0	10	10	0	10	-5	5	5	0	15	-10	2005
	13	Male	0	5	0	0	-5	0	-5	10	0	5	0	0	-5	-5	-10	-5	2005
	14	Male	10	15	10	15	10	5	10	15	5	0	5	5	10	-5	20	15	2005
	12	Male	20	10	10	5	5	5	15	15	10	0	5	0	10	5	5	5	2005
	13	Male	-5	0	-5	-5	-5	5	0	0	0	10	0	0	0	5	5	0	2005
	18	Male	10	10	10	5	10	20	0	0	5	10	5	5	10	20	5	15	2005
	12	Male	5	10	5	-10	10	5	0	15	10	5	10	-5	5	0	10	10	2005
	17	Male	20	20	20	5	15	20	10	20	10	15	15	0	5	15	5	20	2005
	16	Male	5	15	5	0	0	-5	20	0	0	10	-10	5	5	-5	10	5	2005
	14	Male	0	5	5	-5	0	5	15	20	5	10	0	0	0	0	15	15	2005
	17	Male	5	20	0	15	10	15	5	10	5	5	0	10	10	15	0	20	2005
	14	Male	5	10	5	10	-5	5	5	0	5	-10	5	5	5	0	15	0	2005
	15	Male	5	10	5	0	15	15	5	10	15	10	10	5	20	-10	20	15	2005
	14	Male	15	10	15	5	15	10	5	0	10	5	10	0	0	-5	5	-10	2005
	12	Male	5	5	5	-5	5	0	5	10	0	10	0	-10	-5	0	15	10	2005
	18	Male	15	15	15	5	10	5	0	5	15	15	15	15	10	10	5	10	2005
	19	Male	5	20	5	10	15	10	0	5	5	20	5	15	15	15	10	5	2005
	14	Male	0	20	5	5	10	5	0	-10	-5	5	0	0	15	5	0	5	2005
	17	Male	0	20	0	5	5	-5	10	5	0	15	0	5	5	-5	15	5	2005
	17	Male	5	15	10	5	0	5	0	0	15	15	15	5	15	0	15	0	2005
	15	Male	0	-5	0	5	5	5	5	0	5	-5	5	10	15	20	10	15	2005
	19	Male	0	5	0	5	5	0	10	5	5	5	5	5	0	0	5	0	2005
	15	Male	0	0	-5	0	0	-10	5	10	10	15	15	0	0	0	0	-5	2005
	14	Male	15	20	15	5	10	-5	-5	20	10	10	10	5	5	0	15	5	2005
	13	Male	5	10	10	-5	0	-5	10	5	0	5	5	5	5	-5	10	5	2005
	16	Male	0	0	-5	-10	5	10	10	5	0	0	0	-5	0	5	5	0	2005
	13	Male	5	10	0	-5	5	5	20	5	5	20	10	5	10	10	15	10	2005
	17	Male	5	5	0	10	-5	10	10	-5	5	10	0	15	0	0	10	-10	2005
	14	Male	0	0	-5	5	0	-10	10	10	5	15	5	0	-5	-5	15	5	2005
	16	Male	0	5	0	5	10	10	5	0	5	10	5	0	0	0	10	-5	2005
	19	Male	5	10	5	10	10	0	20	15	10	10	10	0	10	10	15	10	2005
	15	Male	5	0	15	10	20	5	20	15	0	5	0	10	5	0	0	0	2005
	14	Male	5	0	5	10	5	5	10	5	-5	10	-5	0	5	10	20	5	2005
	12	Male	0	0	5	10	5	10	5	0	5	0	5	5	5	5	15	20	2005
	13	Male	0	5	5	5	0	5	20	10	5	10	0	10	10	10	15	10	2005
	13	Male	5	15	5	-5	5	10	15	10	5	20	5	-10	5	0	5	15	2005
	15	Male	5	10	5	5	10	5	10	5	15	20	15	0	10	10	5	5	2005
	18	Male	5	5	0	0	5	-5	-5	5	0	5	0	5	0	0	0	15	2005
	18	Male	10	15	10	15	5	5	10	10	5	10	5	5	0	5	15	10	2005
	15	Male	0	10	0	-5	5	5	0	-5	0	15	-10	0	5	0	5	15	2005
	17	Male	10	5	10	10	5	0	5	20	5	10	0	15	10	5	5	5	2005
	12	Male	0	5	0	5	0	5	15	-10	0	5	0	5	0	10	5	20	2005
	15	Male	15	20	15	0	0	10	0	5	10	15	10	-5	10	10	5	5	2005
	18	Male	5	5	0	5	0	-5	-5	10	5	5	0	5	-5	-10	0	5	2005
	15	Male	-5	15	-5	5	5	10	15	20	0	10	0	10	15	10	-5	0	2005
	14	Male	15	10	10	5	10	10	5	20	5	10	5	0	-5	10	5	20	2005
	14	Male	0	5	0	5	0	0	5	10	5	5	5	10	5	10	10	-10	2005
	17	Male	5	20	5	10	10	20	10	5	0	15	0	10	15	15	10	5	2005
	19	Male	5	10	5	0	5	10	15	20	5	10	5	-5	0	15	20	20	2005
	18	Male	10	5	5	0	15	20	15	5	5	5	0	5	10	10	10	5	2005
	12	Male	5	5	5	-5	5	15	15	10	0	0	5	0	5	0	20	10	2005
	19	Male	5	0	5	10	5	10	5	0	5	5	0	0	5	10	10	5	2005
	17	Male	15	15	15	5	10	-5	0	0	15	15	15	5	5	0	-5	10	2005
	18	Male	0	0	0	5	5	10	10	5	-5	5	5	0	10	10	15	15	2005
	18	Male	5	10	5	5	0	0	10	5	15	10	10	5	5	0	15	0	2005
	18	Male	5	15	0	5	5	5	10	5	0	15	5	5	0	5	5	10	2005
	15	Male	0	5	0	0	5	-5	5	0	0	5	0	0	5	-5	0	0	2005
	19	Male	10	15	5	0	5	0	20	0	5	20	5	0	5	10	5	5	2005
	15	Male	5	0	5	5	-5	0	15	10	0	5	-5	0	-5	-5	15	15	2005
	18	Male	5	0	5	0	-5	-10	0	0	5	5	5	-5	0	-5	0	5	2005
	13	Male	10	15	5	15	20	15	-5	-5	5	5	5	0	15	10	-10	20	2005
	15	Male	5	5	5	5	0	0	0	0	10	15	10	15	10	0	15	0	2005
	13	Male	15	10	15	20	15	10	0	0	20	15	15	20	15	0	5	10	2005
	16	Male	0	20	0	5	5	10	5	5	0	0	0	-5	0	10	0	15	2005
	13	Male	15	20	15	0	10	10	5	10	5	15	10	10	15	5	15	10	2005
	17	Male	0	0	0	10	5	5	5	0	0	5	-5	5	-5	-5	5	0	2005
	18	Male	-5	0	-5	0	0	5	5	5	0	5	-5	5	10	0	5	0	2005
	14	Male	5	20	5	-5	0	0	15	20	5	10	5	0	0	5	10	10	2005
	12	Male	5	10	0	0	0	5	10	5	0	5	-5	10	20	10	15	-10	2005
	19	Male	-5	15	-10	5	0	0	-10	-5	5	10	0	0	0	5	10	10	2005
	17	Male	10	10	5	10	10	10	0	5	0	-5	-10	-10	5	0	5	-5	2005
	16	Male	0	10	-5	0	15	15	5	10	-5	-5	0	0	0	5	5	5	2005
	17	Male	-5	10	-5	0	-10	5	10	20	0	5	5	0	0	-10	5	0	2005
	18	Male	0	0	-5	0	10	10	20	15	0	0	0	0	15	20	20	15	2005
	12	Male	-10	5	-10	5	0	5	10	15	0	5	0	5	10	5	20	10	2005
	16	Male	5	10	5	10	10	5	20	10	0	20	0	5	5	0	15	15	2005
	19	Male	10	5	5	0	0	5	0	0	5	5	5	0	5	5	15	10	2005
	19	Male	0	10	0	0	5	10	10	10	5	15	0	5	0	10	10	5	2005
	19	Male	0	0	-5	10	5	0	0	-5	-5	5	-5	0	-5	-5	0	0	2005
	13	Male	5	10	5	-5	0	10	10	5	5	10	5	0	5	0	10	0	2005
	18	Male	0	0	0	5	0	0	5	0	5	10	0	0	0	0	10	0	2005
	12	Male	-5	0	-10	-5	5	0	10	0	0	-5	-10	-5	5	5	5	-5	2005
	19	Male	0	5	0	-10	0	5	5	-5	5	10	0	-5	15	15	0	0	2005
	16	Male	0	0	-5	-5	5	-5	10	0	5	5	0	-5	0	5	15	10	2005
	18	Male	5	20	10	5	0	15	10	15	15	15	15	10	20	15	15	10	2005
	14	Male	5	15	5	5	15	10	10	5	10	15	10	5	5	10	10	0	2005
	18	Male	5	5	0	5	10	10	15	5	0	10	0	0	10	15	20	15	2005
	16	Male	5	10	-5	-10	-5	0	10	15	0	-5	-5	0	-5	10	5	20	2005
	12	Male	5	15	5	0	5	0	0	15	10	10	5	5	10	0	15	15	2005
	14	Male	10	5	5	5	5	10	5	5	5	10	10	5	10	5	5	10	2005
	17	Male	10	10	10	5	0	5	20	10	10	15	10	15	10	10	15	10	2005
	15	Male	0	0	0	-5	0	5	10	0	0	-5	0	0	5	5	10	0	2005
	17	Male	0	10	0	0	-5	0	-10	-10	0	10	0	-5	-5	-5	10	0	2005
	15	Male	5	5	10	10	0	0	-5	0	5	5	5	0	0	-5	15	-10	2005
	15	Male	0	5	-10	-10	0	5	10	10	-5	0	0	5	10	5	20	5	2005
	19	Male	0	5	0	-5	0	5	10	5	0	5	0	5	-5	0	15	10	2005
	19	Male	5	15	0	0	5	5	5	0	5	15	10	5	10	10	10	0	2005
	18	Male	0	5	5	0	5	10	10	0	0	5	0	-5	0	0	10	5	2005
	15	Male	-10	-10	-5	-10	-5	-10	-5	-10	-10	-10	-10	-10	-10	-10	-5	-10	2005
	19	Male	0	0	-5	5	-5	5	5	-5	5	5	0	5	10	5	0	20	2005
	14	Male	5	0	0	0	0	5	0	5	0	0	5	0	0	0	5	0	2005
	13	Male	-5	10	0	5	10	5	10	15	-10	10	0	-5	10	15	10	10	2005
	17	Male	10	10	10	-5	0	0	5	-10	5	5	5	5	10	-5	5	0	2005
	18	Male	5	10	5	20	5	5	0	0	5	15	5	15	0	0	10	5	2005
	13	Male	-5	10	-5	0	0	5	10	-5	0	10	5	-10	0	5	0	-5	2005
	13	Male	5	5	0	0	10	10	0	0	5	5	0	0	5	5	15	-10	2005
	15	Male	5	0	5	-5	-5	0	-10	-5	-5	5	5	5	0	0	15	15	2005
	15	Male	-5	0	-5	10	10	5	0	-5	10	0	10	15	10	15	15	0	2005
	16	Male	15	15	10	10	10	10	15	5	15	10	15	20	15	10	10	15	2005
	16	Male	5	0	-5	-5	0	5	0	5	0	0	-5	5	0	0	15	15	2005
	12	Male	-5	0	-5	0	-5	0	5	-10	-5	0	-5	-5	-10	-5	0	5	2005
	17	Male	0	0	0	5	0	0	-5	-5	0	5	0	5	0	5	0	10	2005
	13	Male	5	5	0	-10	0	5	20	15	0	10	0	5	5	20	15	5	2005
	18	Male	5	10	0	5	5	5	10	0	5	5	5	10	10	10	10	10	2005
	14	Male	0	5	0	5	0	5	0	15	0	5	0	5	-5	10	0	15	2005
	13	Male	15	20	15	10	20	10	20	10	0	10	5	10	20	10	15	5	2005
	14	Male	5	10	5	10	10	5	15	20	0	5	0	15	10	0	15	15	2005
	15	Male	5	5	5	0	-5	0	-5	0	5	10	5	0	0	5	5	0	2005
	18	Male	5	5	5	0	5	0	5	10	5	10	5	10	10	0	20	15	2005
	15	Male	5	5	0	0	10	10	5	-5	-10	5	0	5	0	5	15	10	2005
	17	Male	5	0	0	10	5	10	0	5	0	-5	0	-5	0	15	15	15	2005
	18	Male	10	10	10	15	20	15	20	10	10	5	10	10	15	20	20	15	2005
	18	Male	10	10	5	0	-5	5	5	10	5	5	0	5	5	5	20	10	2005
	12	Male	5	5	5	0	-5	0	5	15	0	0	5	5	0	-5	10	5	2005
	18	Male	5	10	0	5	10	0	15	5	5	0	5	5	10	5	20	5	2005
	13	Male	0	5	0	0	15	0	5	10	10	5	5	5	10	5	15	-10	2005
	16	Male	0	5	0	10	10	5	5	10	-10	0	0	0	5	10	0	5	2005
	16	Male	-5	5	-5	-5	5	5	20	-5	-5	10	-10	5	0	0	15	0	2005
	15	Male	0	5	0	0	5	0	-5	0	0	5	0	-5	5	5	15	5	2005
	17	Male	5	10	10	5	5	5	10	10	10	10	10	5	0	5	15	10	2005
	13	Male	5	5	5	0	5	5	0	5	-10	5	0	5	5	0	0	-5	2005
	14	Male	5	10	5	5	20	15	5	-5	0	15	0	5	15	15	10	0	2005
	15	Male	5	10	5	5	20	0	10	15	10	5	10	10	-5	10	20	10	2005
	13	Male	5	10	0	5	10	15	10	15	5	-10	5	-5	-5	-5	-5	0	2005
	15	Male	-5	15	-5	0	0	0	-5	5	0	5	-5	0	0	-5	15	0	2005
	12	Male	0	5	0	5	10	-5	10	10	0	5	-5	5	0	0	5	0	2005
	17	Male	0	20	5	10	5	15	10	-5	5	10	5	5	5	5	0	-5	2005
	13	Male	0	5	0	0	5	5	10	5	0	0	0	-5	0	20	-5	5	2005
	12	Male	5	10	0	-5	0	5	15	10	0	5	0	5	10	0	20	5	2005
	14	Male	0	10	0	0	0	-5	-5	-5	0	5	0	0	5	0	5	-5	2005
	18	Male	-5	0	-5	0	-5	0	0	5	5	0	0	5	-5	10	0	5	2005
	12	Male	0	10	0	-5	5	0	15	15	5	10	0	0	0	0	15	20	2005
	12	Male	0	10	-5	0	5	5	15	15	-10	5	-10	0	-5	0	10	10	2005
	15	Male	15	20	10	10	5	5	0	0	15	10	10	10	15	5	5	0	2005
	14	Male	5	10	10	5	0	0	15	15	10	10	10	5	5	0	10	15	2005
	17	Male	-5	5	-5	0	-5	0	10	10	-5	5	0	0	-5	5	5	10	2005
	17	Male	0	10	5	5	5	0	5	10	-5	10	-5	10	10	5	5	10	2005
	14	Male	-10	0	-5	-10	-5	-10	15	10	0	5	0	-5	-10	0	20	5	2005
	15	Male	5	5	0	10	0	-5	5	10	0	5	5	0	-5	-5	0	0	2005
	14	Male	0	0	5	-5	0	0	-5	10	0	15	0	0	-5	0	20	5	2005
	12	Male	5	10	5	10	5	0	0	10	5	15	5	10	10	5	20	5	2005
	19	Male	-5	10	-5	-10	-5	5	0	15	5	0	-5	0	-5	0	5	5	2005
	13	Male	-5	-10	-5	-10	-10	-5	-10	-5	-5	-5	-10	5	-10	-10	-10	-5	2005
	12	Male	0	10	0	0	-5	0	5	5	0	5	0	0	5	-5	5	-5	2005
	15	Male	5	5	5	10	10	5	0	-5	5	10	5	5	10	5	10	5	2005
	14	Male	-5	0	-5	0	0	-5	10	5	-5	0	-5	-5	0	-5	10	-10	2005
	15	Male	5	15	5	0	5	5	15	15	0	5	0	-5	10	10	0	0	2005
	16	Male	5	10	5	-5	0	5	15	-5	10	10	5	0	0	5	10	0	2005
	19	Male	0	5	0	5	0	0	0	-5	0	5	0	5	0	0	5	-10	2005
	12	Male	5	10	5	5	0	-5	0	0	0	10	0	5	10	0	5	10	2005
	12	Male	0	10	0	-5	-5	5	-5	0	5	5	0	5	5	5	0	5	2005
	13	Male	-10	-10	-10	-10	-10	-10	-5	-10	-5	-10	-10	-10	-5	-10	-5	-10	2005
	15	Male	0	5	0	5	0	-5	10	0	-10	5	-5	0	0	-5	15	0	2005
	18	Male	0	5	0	15	5	10	5	10	-5	0	-5	0	5	10	20	5	2005
	17	Male	10	15	10	5	0	5	10	10	10	5	10	5	5	5	10	10	2005
	17	Male	0	10	0	10	10	5	20	10	5	10	5	10	20	10	20	20	2005
	14	Male	0	5	0	-5	0	5	5	20	5	10	5	0	5	0	5	20	2005
	13	Male	5	10	5	5	0	-5	15	10	10	5	5	10	-5	-5	5	10	2005
	18	Male	10	15	10	-5	5	-5	-5	20	5	5	5	-5	0	-5	0	10	2005
	19	Male	10	15	15	5	5	5	0	15	20	20	20	20	10	5	5	15	2005
	16	Male	0	5	0	0	5	5	10	15	0	0	0	10	0	5	15	10	2005
	16	Male	0	5	0	0	5	10	10	5	10	15	5	5	10	5	15	15	2005
	12	Male	10	10	10	5	0	5	5	0	10	15	10	10	0	5	5	5	2005
	16	Male	15	15	15	10	10	5	10	0	15	15	15	15	15	0	20	-5	2005
	13	Male	5	5	10	20	10	5	5	0	5	5	5	20	10	5	15	5	2005
	13	Male	5	10	0	5	10	10	5	5	10	15	5	-5	10	5	5	10	2005
	12	Male	5	10	10	-5	5	5	10	10	15	20	5	0	15	10	-5	5	2005
	17	Male	-5	-5	0	5	-10	0	5	5	-5	-5	-5	5	10	5	0	5	2005
	13	Male	5	5	5	0	-5	0	5	-10	5	10	5	10	5	0	10	5	2005
	12	Male	5	10	5	5	0	-5	0	5	0	10	5	0	5	-5	5	10	2005
	18	Male	5	10	5	10	5	-5	-10	15	-5	10	0	-5	0	-5	15	10	2005
	15	Male	5	10	5	10	5	15	5	5	0	5	5	0	5	10	15	10	2005
	19	Male	5	15	5	10	10	15	5	10	5	5	10	10	10	10	-5	0	2005
	17	Male	0	0	-5	0	10	15	10	0	5	0	5	5	10	5	10	-5	2005
	14	Male	0	0	0	-5	-5	0	15	-10	5	0	0	10	5	5	5	0	2005
	15	Male	0	5	0	5	-10	0	0	0	5	10	5	0	10	5	10	0	2005
	18	Male	10	15	10	5	5	0	10	0	10	10	10	5	0	5	5	-5	2005
	19	Male	0	-5	0	-5	0	0	0	-5	0	0	0	0	0	10	15	5	2005
	19	Male	5	5	5	10	0	0	5	5	10	5	10	5	10	5	0	5	2005
	18	Male	5	10	10	5	0	5	0	5	5	10	5	5	0	5	5	0	2005
	12	Male	0	10	-5	10	5	5	0	0	0	15	10	5	0	0	5	10	2005
	14	Male	5	15	5	10	15	10	10	5	0	5	0	5	10	5	15	15	2005
	18	Male	10	15	10	10	0	-5	15	10	10	10	5	10	0	0	0	5	2005
	18	Male	10	5	10	5	5	5	5	0	5	0	5	5	10	5	0	0	2005
	15	Male	10	20	10	-5	5	10	-5	0	0	5	0	-5	0	-5	10	0	2005
	14	Male	10	5	5	5	10	15	0	0	5	10	5	5	10	5	0	5	2005
	16	Male	5	10	5	20	15	10	5	0	5	10	5	20	15	15	5	10	2005
	15	Male	5	5	5	5	-10	-10	-10	-10	10	5	5	10	10	5	-10	-10	2005
	15	Male	20	20	15	0	5	5	0	10	5	10	10	5	5	10	5	10	2005
	16	Male	0	5	0	0	5	15	10	0	5	5	5	5	10	15	20	0	2005
	12	Male	5	10	5	10	5	5	0	-5	5	5	5	15	-10	0	15	0	2005
	16	Male	0	5	0	0	0	5	5	0	0	5	0	-5	5	0	10	-5	2005
	15	Male	15	10	15	0	-5	5	5	5	10	5	10	-5	0	0	-5	0	2005
	14	Male	5	10	5	10	5	0	5	0	5	10	5	10	5	10	5	0	2005
	13	Male	0	15	0	5	-5	0	-5	10	5	10	5	5	5	0	-5	20	2005
	13	Male	5	15	5	-10	-5	0	15	15	5	0	5	-5	0	-5	0	5	2005
	14	Male	5	5	5	5	10	5	10	5	10	10	10	10	10	5	10	10	2005
	16	Male	-5	5	-5	0	0	0	15	-10	0	10	0	5	0	-5	10	10	2005
	15	Male	0	10	0	0	5	10	15	0	0	5	-5	0	0	10	15	5	2005
	19	Male	10	5	5	10	5	5	0	15	10	10	15	10	5	5	5	10	2005
	17	Male	0	5	-5	0	-5	0	20	10	0	0	0	5	10	-5	10	5	2005
	17	Male	10	10	10	0	5	15	15	10	10	10	10	5	10	15	15	15	2005
	14	Male	5	10	5	5	10	10	5	20	10	20	10	10	15	20	0	20	2005
	13	Male	-10	15	-5	0	5	-5	15	0	0	10	-5	-5	0	10	10	5	2005
	16	Male	5	10	5	5	5	0	5	0	5	5	5	10	5	0	5	5	2005
	14	Male	15	20	15	5	15	10	5	5	15	20	15	10	15	10	5	20	2005
	14	Male	-5	5	-5	5	5	5	0	10	-5	10	-5	0	5	10	15	20	2005
	17	Male	10	10	5	10	0	0	5	15	10	10	10	15	10	5	10	10	2005
	12	Male	5	0	5	5	5	5	0	5	-5	0	0	0	10	15	5	0	2005
	14	Male	-10	10	0	0	5	5	5	15	0	15	5	10	5	10	20	10	2005
	15	Male	-5	0	-5	5	10	10	-5	5	5	5	5	10	10	10	5	5	2005
	16	Male	5	10	5	10	15	0	5	5	10	10	10	10	15	0	5	10	2005
	17	Male	5	0	5	0	15	0	-5	0	10	5	10	-5	10	0	15	0	2005
	14	Male	-5	0	-5	-5	-5	-10	10	-5	0	5	0	0	-5	5	0	5	2005
	15	Male	5	10	5	5	10	15	15	10	5	10	5	10	10	5	15	20	2005
	17	Male	0	5	0	-5	0	5	0	5	0	10	0	0	0	5	0	5	2005
	18	Male	-5	0	0	0	10	-5	5	-5	0	10	-5	5	5	5	10	5	2005
	12	Male	0	0	0	-5	5	0	10	10	-5	-10	-10	-10	5	0	10	5	2005
	16	Male	10	10	10	5	10	5	20	10	10	15	10	5	5	5	15	10	2005
	18	Male	-10	5	0	0	10	5	10	0	5	20	5	5	5	10	10	-10	2005
	17	Male	10	15	10	15	20	10	5	15	10	15	10	15	10	5	5	10	2005
	14	Male	5	15	5	0	5	0	15	10	5	10	5	5	0	5	10	0	2005
	15	Male	5	15	5	-5	-10	5	0	0	15	15	10	-5	-5	10	5	0	2005
	17	Male	-5	0	-5	5	0	5	10	0	-5	0	-10	5	0	5	0	5	2005
	18	Male	5	10	5	0	-5	5	5	0	0	15	0	0	5	0	0	5	2005
	12	Male	-10	10	-5	0	5	10	5	10	0	10	0	10	10	5	5	10	2005
	16	Male	5	5	0	5	5	10	10	10	0	0	0	10	0	0	5	10	2005
	12	Male	5	10	5	5	0	0	10	5	-10	5	0	0	0	5	10	-10	2005
	16	Male	5	0	5	5	-5	-10	5	-10	5	-5	5	5	0	5	10	-5	2005
	16	Male	10	5	10	-5	0	0	-5	10	10	10	10	5	0	5	-5	0	2005
	19	Male	10	10	10	5	-5	0	-10	5	0	5	0	0	-10	-5	-10	-10	2005
	14	Male	5	5	5	0	5	15	20	10	5	0	0	0	5	5	20	-5	2005
	12	Male	5	10	-5	0	0	5	0	5	10	0	5	10	0	-5	5	5	2005
	19	Male	5	10	5	0	5	5	15	0	5	0	5	0	5	5	5	0	2005
	14	Male	10	15	10	-5	0	15	-5	-5	10	15	10	15	0	0	15	0	2005
	16	Male	5	5	0	5	0	10	-5	0	0	10	0	10	5	5	5	0	2005
	16	Male	5	5	0	5	10	-5	10	0	5	5	5	5	10	5	15	10	2005
	16	Male	0	15	0	0	0	0	15	10	15	20	15	5	0	0	0	15	2005
	18	Male	-5	5	0	0	-5	0	0	0	0	0	0	0	0	-5	5	10	2005
	12	Male	5	15	10	0	10	15	15	15	5	15	0	5	10	15	20	15	2005
	16	Male	15	10	15	10	20	20	20	5	5	5	0	5	15	15	15	0	2005
	18	Male	0	0	0	-5	-5	-5	10	0	-5	5	-10	-5	0	0	0	-10	2005
	14	Male	0	5	-5	10	0	15	-5	-10	0	0	0	10	5	0	5	10	2005
	15	Male	-5	-5	-5	20	20	15	10	15	-5	-10	-5	10	20	15	20	10	2005
	13	Male	5	5	0	5	0	-5	0	0	-5	0	-5	15	0	-5	0	0	2005
	12	Male	0	-5	-5	0	0	5	-5	-10	0	5	-5	5	0	5	0	10	2005
	15	Male	5	10	0	0	-10	5	0	0	-5	0	0	-10	-5	0	10	-5	2005
	17	Male	10	10	15	10	5	10	5	0	10	10	10	5	-5	0	5	0	2005
	17	Male	15	15	10	5	0	10	20	5	10	10	10	10	5	15	20	15	2005
	19	Male	0	-5	-5	0	0	5	10	0	5	10	5	0	-5	-5	5	15	2005
	19	Male	10	0	5	5	0	10	0	-5	5	-10	5	0	5	-5	5	5	2005
	18	Male	5	5	0	5	-10	-5	15	5	-5	10	0	-5	10	0	-10	10	2005
	12	Male	5	0	-5	-10	5	-10	-5	-10	15	20	15	10	10	5	0	5	2005
	12	Male	20	10	15	0	0	5	-5	-10	5	10	5	0	-5	5	10	15	2005
	16	Male	15	10	10	10	5	10	5	-5	10	10	15	15	10	10	0	-5	2005
	15	Male	-5	0	-10	-5	10	10	15	5	5	0	5	5	10	10	20	10	2005
	13	Male	5	10	5	5	5	5	10	15	0	5	0	0	0	0	5	-5	2005
	18	Male	0	10	0	0	5	10	10	5	5	10	5	10	5	5	15	5	2005
	18	Male	0	0	0	0	5	0	5	5	10	10	5	0	0	0	15	5	2005
	14	Male	-5	20	0	5	-10	5	-10	-10	10	15	10	15	15	-5	-5	-5	2005
	13	Male	5	10	5	10	5	-5	15	15	5	10	5	10	-5	5	20	-5	2005
	15	Male	-10	-5	-10	0	0	-5	-5	5	-10	0	-5	5	10	5	10	20	2005
	16	Male	0	5	-5	0	0	-5	0	5	-5	0	-5	-5	0	0	5	15	2005
	13	Male	10	15	15	5	10	15	15	-10	5	20	5	10	20	5	15	20	2005
	12	Male	-5	10	-5	0	0	0	5	5	-5	5	-10	5	-5	0	-5	5	2005
	18	Male	5	5	5	5	0	0	0	-10	10	5	5	-5	0	5	0	-10	2005
	18	Male	5	10	5	0	0	5	-5	-5	10	10	10	5	5	10	10	-5	2005
	12	Male	10	5	0	-5	-10	5	0	5	10	10	5	5	5	5	0	5	2005
	19	Male	15	10	10	20	5	5	20	20	15	10	15	20	10	5	5	10	2005
	18	Male	5	10	5	10	0	5	15	5	5	5	5	10	0	5	0	5	2005
	17	Male	0	0	0	-5	0	0	20	0	0	10	0	5	5	5	20	-5	2005
	13	Male	5	0	15	-5	-5	5	10	20	0	0	5	5	5	10	20	15	2005
	16	Male	0	-5	0	-5	5	5	5	-5	0	5	0	0	5	5	10	10	2005
	12	Male	10	15	10	0	5	10	5	5	5	10	5	0	5	-10	15	15	2005
	16	Male	0	15	-5	0	5	10	5	0	0	5	0	5	0	5	10	10	2005
	19	Male	10	15	10	10	0	5	10	5	15	15	5	10	0	0	5	20	2005
	14	Male	-10	10	0	-5	-5	5	5	0	-5	5	-5	-10	-5	-5	10	0	2005
	14	Male	-5	10	0	5	0	-5	0	-10	5	5	0	0	0	0	-5	-10	2005
	15	Male	5	5	5	0	5	5	15	-5	10	5	10	0	5	5	0	0	2005
	12	Male	0	5	0	5	0	5	0	-5	5	10	5	-5	0	5	5	0	2005
	15	Male	10	0	15	-10	-5	-5	5	0	0	-5	-5	-5	0	-10	10	15	2005
	19	Male	10	10	10	0	10	-5	10	10	5	10	5	10	5	0	5	20	2005
	19	Male	5	5	0	5	0	5	5	0	5	5	5	10	5	0	10	5	2005
	18	Male	-5	5	-5	5	5	0	20	20	0	10	0	10	5	5	0	0	2005
	17	Male	5	15	0	5	10	10	15	10	10	15	10	5	10	15	15	10	2005
	17	Male	5	10	5	-5	5	5	20	20	0	10	0	-5	5	5	15	10	2005
	15	Male	5	20	5	0	-5	5	15	10	0	10	0	5	0	-5	0	5	2005
	12	Male	10	5	10	5	5	15	5	0	5	5	5	0	5	5	5	10	2005
	18	Male	0	5	0	-10	10	5	5	-10	0	0	0	0	5	0	5	0	2005
	18	Male	0	10	0	0	5	5	-5	5	-5	5	-5	5	5	0	10	5	2005
	19	Male	5	10	5	5	5	10	5	0	5	5	5	10	10	5	15	10	2005
	13	Male	5	10	0	0	0	15	15	10	0	10	0	-5	0	10	20	0	2005
	13	Male	15	0	5	5	-5	10	-5	0	5	0	0	0	10	0	15	5	2005
	16	Male	10	15	5	5	0	5	5	0	0	-5	0	5	-10	-10	5	0	2005
	16	Male	5	10	5	10	5	5	10	5	0	5	0	15	5	0	10	5	2005
	18	Male	0	0	0	-5	5	0	5	-10	5	10	5	5	10	-5	5	0	2005
	19	Male	-10	-5	0	-10	0	0	-5	0	-5	5	-5	-5	0	-5	15	0	2005
	17	Male	5	15	5	0	5	0	10	5	5	0	5	0	0	5	20	5	2005
	17	Male	5	10	0	-5	0	0	-5	5	10	5	5	10	5	5	0	5	2005
	17	Male	5	10	5	0	15	0	20	10	0	15	0	15	15	5	15	10	2005
	16	Male	10	15	10	-5	5	5	10	10	10	15	10	-5	0	5	20	15	2005
	12	Male	5	0	0	-5	0	5	15	-10	0	-5	-10	-10	-10	0	-5	-10	2005
	15	Male	0	5	0	5	5	10	10	5	0	0	0	5	0	10	10	10	2005
	16	Male	5	5	0	5	0	5	-10	5	-5	10	-5	0	-10	0	20	5	2005
	15	Male	0	5	0	-5	-5	5	5	-5	0	5	0	-5	-5	0	0	5	2005
	18	Male	0	0	0	0	5	5	0	-5	0	5	5	0	0	0	5	0	2005
	18	Male	0	0	0	-5	-10	0	5	0	5	5	5	5	0	5	10	5	2005
	13	Male	0	10	0	0	10	0	10	15	5	5	0	15	5	0	15	20	2005
	17	Male	5	5	0	5	0	5	10	0	10	10	5	5	5	0	15	5	2005
	15	Male	10	10	10	15	5	10	0	-10	10	0	10	-5	-5	5	20	5	2005
	14	Male	5	20	10	5	10	20	15	-5	5	5	0	0	10	10	5	5	2005
	13	Male	5	5	5	10	10	10	0	10	5	10	5	20	15	15	20	15	2005
	16	Male	0	0	0	0	10	10	0	5	-5	-5	-5	0	0	10	0	-10	2005
	16	Male	5	10	0	10	15	10	5	-5	5	10	5	10	15	5	15	-5	2005
	17	Male	0	5	0	0	5	10	-5	10	5	5	5	10	0	-5	5	5	2005
	16	Male	-5	5	-5	0	10	10	15	15	0	10	0	0	5	5	5	10	2005
	13	Male	-5	0	0	-5	0	5	10	0	5	0	0	0	0	15	15	15	2005
	19	Male	-5	5	-10	5	5	-10	15	10	-10	0	0	5	10	0	5	-5	2005
	17	Male	15	15	15	0	10	5	15	5	10	15	10	5	10	10	5	5	2005
	19	Male	5	0	0	-5	0	0	15	0	5	10	5	0	5	5	10	5	2005
	18	Male	10	5	5	0	-5	10	10	-5	-5	5	-5	10	5	10	10	5	2005
	17	Male	5	10	5	10	10	5	0	-5	5	10	10	10	15	10	10	0	2005
	13	Male	-5	0	0	5	10	10	10	10	-5	10	-5	5	10	0	10	20	2005
	15	Male	10	5	5	0	5	10	5	10	10	10	5	-5	0	5	0	0	2005
	14	Male	5	5	5	0	10	10	10	10	-5	5	0	0	-5	5	20	10	2005
	14	Male	0	5	-5	10	5	0	0	5	5	10	5	20	10	5	0	20	2005
	18	Male	10	10	15	10	5	10	10	-5	-5	5	0	5	10	0	5	0	2005
	14	Male	0	0	-5	0	0	10	5	5	5	15	5	10	15	10	10	10	2005
	18	Male	5	10	5	10	5	10	15	0	0	5	0	5	0	15	5	0	2005
	12	Male	5	10	5	5	5	-5	5	-5	0	10	0	-10	0	-5	-10	5	2005
	16	Male	0	15	0	5	0	5	10	10	15	20	15	0	5	0	15	15	2005
	17	Male	10	10	5	0	5	5	10	5	10	15	10	5	5	5	10	10	2005
	19	Male	5	10	5	0	0	5	5	15	0	0	5	0	0	0	15	10	2005
	15	Male	10	-5	10	-5	-5	-10	0	-5	5	10	0	0	5	0	-5	0	2005
	14	Male	10	5	10	5	0	-5	10	20	5	0	5	5	-5	-5	10	5	2005
	15	Male	5	20	10	10	15	10	15	10	5	15	10	15	10	10	15	10	2005
	18	Male	0	5	0	5	-5	0	5	-10	0	5	0	0	-5	0	5	0	2005
	19	Male	5	10	5	0	0	10	10	5	0	10	5	0	-5	5	15	10	2005
	13	Male	0	0	0	5	20	5	5	-5	-5	10	-5	10	20	15	10	-5	2005
	13	Male	5	-10	5	0	10	20	10	-5	5	10	5	0	-5	10	20	-5	2005
	16	Male	5	0	5	0	0	0	5	5	5	10	5	5	10	5	10	5	2005
	16	Male	5	15	0	-10	5	5	20	-10	5	5	5	0	10	10	15	0	2005
	13	Male	5	5	5	-5	5	5	10	10	5	10	5	0	10	5	10	10	2005
	12	Male	0	0	-5	10	-5	5	15	0	0	5	0	5	10	10	15	10	2005
	16	Male	0	5	0	0	0	5	-5	0	5	10	5	0	0	5	0	0	2005
	13	Male	15	-10	10	0	15	10	5	5	5	10	5	-5	0	15	0	15	2005
	19	Male	5	10	15	0	10	5	20	5	0	5	0	5	-10	-5	10	5	2005
	15	Male	0	5	0	0	10	0	-5	-5	0	0	-5	15	15	5	20	-5	2005
	12	Male	10	15	10	10	5	5	-5	10	10	15	10	10	5	0	15	0	2005
	14	Male	5	10	-5	5	0	10	10	5	5	10	10	-5	0	0	10	5	2005
	18	Male	5	10	5	5	0	5	20	-5	0	5	0	-5	10	5	5	0	2005
	12	Male	15	20	15	5	10	5	10	10	15	20	15	5	15	10	5	5	2005
	18	Male	5	10	5	5	0	5	10	10	5	15	5	10	5	5	10	-5	2005
	18	Male	0	10	0	-10	-5	10	-5	-10	-10	10	-10	0	-5	5	0	-5	2005
	16	Male	0	5	0	5	0	5	10	-5	5	5	5	20	10	10	10	5	2005
	15	Male	10	0	10	5	10	5	20	15	15	10	10	0	15	5	10	10	2005
	15	Male	5	5	10	15	10	10	15	20	10	10	10	15	20	-10	-10	10	2005
	15	Male	5	10	5	0	5	5	0	5	5	10	5	10	5	10	10	0	2005
	16	Male	5	5	0	5	20	10	15	10	0	5	0	5	20	20	15	5	2005
	12	Male	-5	0	-5	-10	0	-5	10	10	0	0	5	0	-10	-10	15	20	2005
	19	Male	10	10	5	0	5	5	0	5	10	10	5	5	5	5	0	10	2005
	17	Male	15	10	15	15	0	5	5	5	15	15	15	10	5	0	10	10	2005
	18	Male	-5	0	-5	-5	-5	0	10	5	0	-5	0	-5	5	10	10	0	2005
	13	Male	0	5	0	5	10	10	5	5	-5	5	-10	-5	5	10	5	10	2005
	13	Male	15	15	20	5	5	0	0	0	10	15	10	0	15	5	10	5	2005
	16	Male	0	5	0	20	10	5	-10	0	5	10	5	10	15	0	20	5	2005
	14	Male	0	5	0	15	10	20	10	15	0	0	0	15	10	10	15	10	2005
	19	Male	0	10	5	0	0	5	10	-5	5	10	5	5	5	0	10	0	2005
	12	Male	20	20	20	5	0	-5	0	5	10	10	5	0	0	0	0	5	2005
	17	Male	10	5	10	-5	0	-10	5	0	10	5	10	5	5	5	10	-5	2005
	19	Male	0	5	5	0	0	-5	0	0	5	5	0	5	-5	0	15	-10	2005
	16	Male	0	10	0	20	10	5	10	5	5	10	5	15	10	15	10	-10	2005
	17	Male	5	5	10	15	10	15	10	15	10	0	10	10	0	20	15	10	2005
	15	Male	5	5	5	-5	0	10	5	10	0	5	-10	-5	-5	0	20	5	2005
	14	Male	15	15	10	10	0	10	10	0	10	20	15	10	20	15	15	5	2005
	12	Male	0	5	0	5	0	5	5	10	10	15	10	5	5	15	20	15	2005
	14	Male	-10	5	-10	5	0	-10	-10	-10	0	5	-10	10	0	-5	10	0	2005
	17	Male	10	5	0	5	0	5	0	0	5	5	5	10	10	-5	20	10	2005
	16	Male	10	20	5	10	15	10	15	15	5	20	5	0	5	0	15	10	2005
	13	Male	5	10	5	0	5	5	10	5	-10	5	0	5	0	0	10	-5	2005
	18	Male	0	10	5	10	5	5	5	5	10	10	15	15	10	5	10	0	2005
	18	Male	10	10	15	-5	10	10	5	5	5	5	5	5	0	10	10	5	2005
	12	Male	5	10	5	5	0	5	15	10	5	10	-5	5	-5	-5	5	10	2005
	13	Male	-5	20	5	5	5	5	0	5	15	10	15	5	5	5	10	10	2005
	18	Male	0	5	5	10	5	5	5	0	5	0	5	5	-5	0	0	15	2005
	17	Male	5	0	0	-5	10	0	-5	5	10	10	5	0	5	10	0	0	2005
	12	Male	5	10	5	15	10	15	15	20	0	10	5	10	5	10	5	-10	2005
	18	Male	5	5	10	5	15	5	20	5	5	5	5	5	10	5	15	0	2005
	15	Male	5	10	15	15	10	5	20	5	5	10	5	-10	10	10	10	5	2005
	12	Male	-5	5	5	-10	-5	10	15	-10	5	0	5	0	-5	0	-5	-5	2005
	19	Male	5	10	5	5	-10	5	10	15	5	10	5	0	5	10	10	15	2005
	19	Male	15	15	5	10	10	15	10	15	5	10	0	10	10	10	20	15	2005
	15	Male	-5	0	-5	10	10	10	15	5	0	5	-5	5	10	10	5	-5	2005
	18	Male	10	5	15	10	-5	0	-10	-10	15	15	20	10	-10	15	10	10	2005
	17	Male	0	5	-5	-5	-5	0	20	15	0	5	5	5	5	5	10	10	2005
	19	Male	10	10	15	15	10	10	15	0	5	5	10	20	15	10	15	-5	2005
	19	Male	0	5	0	15	5	15	15	0	5	10	-5	10	5	15	15	5	2005
	15	Male	0	-5	0	5	10	0	5	0	-10	5	0	5	10	5	5	10	2005
	16	Male	5	0	0	10	0	10	10	10	-5	0	-5	5	0	15	15	10	2005
	17	Male	5	5	5	0	15	15	10	15	5	10	5	5	20	15	20	5	2005
	16	Male	5	0	0	5	10	5	20	20	10	5	10	0	10	0	15	15	2005
	19	Male	0	0	0	-5	-5	0	-5	-5	0	5	0	-5	0	0	5	0	2005
	19	Male	0	0	5	0	-5	0	10	5	0	5	5	0	-5	0	20	10	2005
	17	Male	5	5	5	5	0	5	5	0	0	5	0	0	10	10	5	5	2005
	12	Male	5	20	5	10	10	15	5	15	5	20	5	5	15	20	10	15	2005
	16	Male	-5	10	-5	-10	-5	5	-10	-5	-5	0	-5	-5	-10	0	0	5	2005
	18	Male	5	5	0	-5	-10	5	15	5	5	10	5	-5	-5	10	15	10	2005
	15	Male	0	5	5	10	5	5	5	15	5	5	0	10	-5	0	5	10	2005
	13	Male	-5	15	-10	10	10	10	0	10	-5	15	-10	5	5	10	0	10	2005
	18	Male	5	15	5	10	10	5	10	10	10	15	10	20	5	0	10	10	2005
	16	Male	5	5	5	0	0	5	10	10	5	5	0	5	0	-10	10	15	2005
	13	Male	-10	5	-5	-5	5	5	0	5	-5	0	-5	0	0	5	10	5	2005
	12	Male	5	10	5	-10	0	5	0	-5	10	10	-10	-5	0	5	10	15	2005
	12	Male	5	5	5	0	5	5	-5	-5	-5	0	-5	-5	0	-10	5	-10	2005
	16	Male	10	10	10	15	0	5	10	10	15	10	5	10	5	5	5	15	2005
	16	Male	0	10	5	0	5	-5	5	15	5	15	0	0	5	-10	15	10	2005
	12	Male	10	10	5	0	5	10	15	-5	0	5	0	0	5	0	20	5	2005
	19	Male	-5	0	0	5	0	0	5	0	5	10	5	5	5	10	15	10	2005
	15	Male	5	5	5	5	0	-5	10	5	5	10	5	0	5	5	5	5	2005
	18	Male	5	0	5	0	0	5	-5	-5	5	5	0	5	5	5	10	-10	2005
	16	Male	0	0	0	-5	5	0	5	0	5	0	5	0	5	5	0	0	2005
	14	Male	5	10	5	0	0	5	10	0	0	5	0	0	0	-5	15	10	2005
	19	Male	-5	10	-5	0	5	0	10	10	-5	5	-5	0	5	0	10	5	2005
	18	Male	0	5	0	-5	0	-5	-10	5	5	10	0	-5	-5	5	0	10	2005
	14	Male	0	0	5	15	0	0	-5	0	5	0	5	5	0	0	5	5	2005
	19	Male	-5	0	-5	-10	0	5	5	5	5	-5	5	0	0	10	5	0	2005
	12	Male	5	10	5	10	10	10	5	0	10	5	10	-5	15	15	10	-5	2005
	12	Male	5	0	5	-10	5	0	-5	5	0	5	0	5	0	0	15	10	2005
	13	Male	5	10	5	0	10	5	20	5	0	15	0	5	10	15	-10	0	2005
	12	Male	-10	5	0	-10	5	0	10	-5	5	5	0	-5	10	5	-10	10	2005
	12	Male	5	0	-5	0	0	10	5	0	-5	-5	0	-5	5	5	5	0	2005
	15	Male	5	5	5	0	0	10	5	5	5	20	5	5	10	15	15	5	2005
	18	Male	10	15	10	15	5	10	15	5	10	20	5	10	15	10	20	-5	2005
	19	Male	0	5	5	0	10	0	15	5	5	15	10	10	5	5	10	0	2005
	13	Male	0	15	0	10	5	5	10	10	5	0	5	5	5	5	10	0	2005
	15	Male	10	10	15	0	5	5	0	15	10	10	5	0	0	15	5	10	2005
	18	Male	15	15	15	5	10	15	10	10	10	15	15	15	20	10	10	15	2005
	13	Male	5	10	10	5	20	10	5	0	10	5	10	0	5	-5	-5	-5	2005
	13	Male	0	15	0	5	5	20	15	10	0	5	0	10	5	5	0	15	2005
	12	Male	20	20	20	10	15	5	20	5	20	20	20	15	10	10	10	10	2005
	18	Male	0	0	-5	0	0	-5	15	5	5	0	-5	-5	0	10	10	-10	2005
	15	Male	0	5	0	0	-5	0	5	5	0	10	5	5	0	0	5	0	2005
	16	Male	0	0	0	0	5	10	15	5	5	5	5	5	5	-5	15	5	2005
	14	Male	15	10	15	10	5	15	15	20	5	5	0	10	10	0	10	5	2005
	12	Male	5	10	10	-5	5	5	10	10	15	10	15	-5	5	10	5	5	2005
	16	Male	0	5	5	5	10	0	5	10	5	10	0	5	5	0	10	10	2005
	19	Male	-5	5	0	0	0	5	5	15	5	5	0	0	5	-10	5	10	2005
	12	Male	10	5	10	5	0	-5	0	0	5	5	0	0	-10	5	0	15	2005
	12	Male	0	0	5	0	5	0	15	0	10	5	10	0	5	5	15	0	2005
	16	Male	10	5	5	5	0	5	0	0	5	10	5	0	5	0	10	0	2005
	16	Male	15	5	5	-5	5	0	15	-10	5	5	5	0	-5	0	15	10	2005
	17	Male	5	5	0	5	5	5	20	5	10	10	10	10	5	5	20	5	2005
	12	Male	5	10	5	5	5	5	0	0	0	5	5	5	0	0	10	-10	2005
	12	Male	5	0	0	0	10	10	5	5	-5	0	-5	0	5	-5	10	0	2005
	16	Male	10	10	10	15	5	5	20	5	5	10	5	5	5	0	10	5	2005
	17	Male	5	10	0	5	5	10	15	15	0	0	0	0	0	0	10	-5	2005
	19	Male	10	10	5	20	15	10	10	5	10	5	10	5	0	5	5	10	2005
	14	Male	0	20	0	-10	0	-5	10	5	0	5	-5	5	0	5	0	-5	2005
	15	Male	10	10	5	10	10	10	0	5	0	5	0	5	10	5	5	20	2005
	12	Male	5	20	5	5	5	10	10	10	5	20	10	0	15	10	5	0	2005
	19	Male	-5	10	-5	0	0	0	15	10	5	20	5	10	-5	5	15	5	2005
	19	Male	0	10	-5	5	10	5	0	0	0	10	-5	10	10	10	-5	5	2005
	19	Male	10	10	10	10	5	0	10	10	15	10	15	10	15	10	5	0	2007
	17	Male	5	10	5	0	-5	0	0	10	0	5	0	-5	0	0	0	15	2007
	15	Male	10	10	10	-5	5	0	5	-5	5	5	5	0	-5	-5	20	0	2007
	16	Male	-5	10	-5	5	-5	0	5	-5	-5	5	0	-10	0	0	-5	-10	2007
	13	Male	5	10	5	15	5	0	5	0	10	15	10	0	10	5	20	5	2007
	17	Male	5	10	0	10	10	10	5	0	-5	-5	0	-5	0	0	5	0	2007
	12	Male	0	5	5	0	0	0	15	15	0	5	5	5	10	5	10	5	2007
	15	Male	10	5	10	5	10	0	5	0	5	5	5	5	5	0	10	0	2007
	14	Male	-5	-10	-10	-5	-5	-5	15	10	5	-10	0	5	10	-10	-10	0	2007
	18	Male	-10	5	-10	0	0	5	5	10	5	5	5	0	20	20	15	15	2007
	13	Male	5	10	5	5	0	0	15	20	5	10	5	0	5	0	15	5	2007
	15	Male	5	5	5	5	0	5	5	0	-5	10	0	0	5	5	20	0	2007
	19	Male	0	0	0	10	10	20	15	-5	5	15	5	10	15	10	10	5	2007
	12	Male	5	10	5	5	20	0	-5	0	10	5	5	0	5	-5	15	-10	2007
	16	Male	5	10	5	5	10	5	0	0	10	20	10	5	5	0	20	0	2007
	18	Male	5	10	0	5	0	-5	10	-5	5	10	5	5	-5	-5	5	0	2007
	12	Male	10	5	5	0	-5	10	10	5	0	5	5	5	-10	10	10	0	2007
	15	Male	5	15	0	5	0	5	15	10	5	15	5	5	0	0	15	20	2007
	16	Male	5	10	5	0	10	10	20	10	10	10	5	5	10	10	20	10	2007
	13	Male	5	5	5	5	0	-5	10	5	5	10	5	0	0	-5	5	10	2007
	19	Male	5	0	10	5	5	10	10	15	0	5	0	-5	10	5	20	15	2007
	16	Male	15	10	10	5	5	5	10	15	0	15	0	5	5	0	5	5	2007
	16	Male	10	5	10	10	5	15	10	5	5	5	5	5	0	10	5	5	2007
	12	Male	10	5	10	10	5	0	0	5	5	10	5	10	-5	0	10	0	2007
	12	Male	0	5	0	5	-5	-5	0	5	0	5	-5	0	-5	0	15	-5	2007
	16	Male	0	-5	0	0	0	10	-5	0	0	5	0	5	5	10	15	0	2007
	19	Male	5	5	0	-5	10	10	5	0	5	5	5	0	-5	0	5	0	2007
	13	Male	5	0	5	20	15	10	5	-5	5	5	5	20	5	5	0	0	2007
	13	Male	5	10	0	5	15	15	15	20	5	10	5	10	5	15	10	15	2007
	15	Male	-5	-10	-5	5	10	0	10	10	5	15	0	0	0	-5	-5	-10	2007
	13	Male	0	5	10	5	0	0	5	0	0	0	0	5	-5	0	10	15	2007
	16	Male	5	10	5	0	10	5	5	5	0	15	10	0	5	0	5	5	2007
	13	Male	5	5	0	5	0	0	10	15	0	5	0	0	5	10	10	10	2007
	12	Male	10	10	10	5	5	0	0	-5	10	10	5	0	0	-5	10	0	2007
	16	Male	10	15	10	5	10	10	15	5	15	15	10	5	5	5	20	10	2007
	19	Male	0	5	0	5	0	-5	15	-5	5	10	5	-5	5	0	10	5	2007
	12	Male	5	10	0	5	-5	5	10	5	5	10	5	10	0	0	5	10	2007
	12	Male	5	0	10	-5	0	5	-5	0	0	5	-10	0	5	-10	10	10	2007
	17	Male	0	5	5	0	10	-5	20	10	5	5	5	15	10	5	15	10	2007
	12	Male	5	10	5	0	0	0	-5	-5	5	15	5	5	5	10	5	5	2007
	13	Male	5	5	5	0	5	-10	15	0	10	10	10	5	0	0	20	10	2007
	19	Male	5	10	5	5	-10	5	-10	15	10	15	5	10	10	10	15	10	2007
	14	Male	0	5	0	0	0	0	-5	-10	10	0	5	10	0	-5	-10	-10	2007
	16	Male	10	15	10	0	15	5	10	15	10	10	10	5	20	10	15	15	2007
	19	Male	5	10	5	5	10	15	20	15	5	10	5	10	5	15	10	20	2007
	12	Male	20	15	20	15	5	5	20	20	15	10	20	5	5	5	10	5	2007
	17	Male	5	5	5	5	5	-5	0	-5	5	10	5	5	5	0	5	0	2007
	12	Male	5	10	5	-5	-10	-10	20	20	10	10	5	5	0	-10	0	10	2007
	17	Male	5	10	5	5	0	5	5	0	10	10	5	0	5	0	10	10	2007
	13	Male	10	20	10	0	0	5	10	0	10	10	10	5	5	5	0	5	2007
	19	Male	10	5	10	5	0	5	10	5	5	5	5	5	10	5	20	10	2007
	17	Male	5	0	5	0	10	-5	0	-10	5	0	5	0	5	0	0	5	2007
	16	Male	5	10	5	15	5	10	5	15	0	15	0	15	10	15	0	5	2007
	16	Male	5	5	10	5	10	5	15	-10	-10	-10	0	0	5	-10	10	0	2007
	15	Male	5	10	0	0	0	5	5	5	0	10	5	10	5	5	5	0	2007
	14	Male	5	5	0	15	0	-5	10	5	5	5	5	5	0	5	0	15	2007
	19	Male	0	5	0	0	0	5	10	0	0	5	0	5	0	0	15	5	2007
	13	Male	0	5	-10	0	-5	10	-10	-5	0	0	0	0	-5	0	0	0	2007
	18	Male	0	10	5	5	5	0	20	5	5	5	0	10	5	0	15	0	2007
	14	Male	-5	-10	-5	0	10	-10	20	0	0	5	0	-5	0	0	15	10	2007
	12	Male	5	10	5	5	0	0	15	0	10	20	10	5	5	0	15	-10	2007
	16	Male	15	15	15	5	10	10	5	20	10	15	10	5	15	15	15	5	2007
	19	Male	0	5	0	-5	5	10	10	15	10	5	10	0	0	10	15	20	2007
	19	Male	-10	-10	-5	-10	-5	-10	20	5	5	0	5	0	0	-5	20	15	2007
	14	Male	0	10	5	5	5	5	10	15	0	15	5	10	5	5	20	10	2007
	14	Male	5	10	5	0	0	-5	15	10	0	15	5	5	0	-5	15	0	2007
	18	Male	5	5	5	10	10	10	-5	-10	0	5	0	5	0	5	20	5	2007
	14	Male	0	10	10	5	5	-10	5	5	-5	15	-5	0	-5	5	20	15	2007
	17	Male	0	15	0	0	0	-10	15	0	0	10	-5	5	-10	-5	15	-10	2007
	18	Male	5	10	5	0	5	0	10	20	5	10	10	5	10	5	10	20	2007
	17	Male	15	20	15	5	10	10	15	0	0	10	0	-5	0	10	15	5	2007
	12	Male	5	0	0	-5	5	5	0	-5	0	5	0	5	5	15	10	5	2007
	14	Male	5	5	-5	0	0	-5	15	-10	-10	5	0	-5	0	-10	5	0	2007
	17	Male	0	10	0	5	5	5	10	0	0	5	0	0	-5	0	20	0	2007
	12	Male	0	15	0	0	5	5	20	5	-5	10	0	-5	10	15	5	10	2007
	13	Male	-5	-10	-5	-10	-10	-10	-10	-10	-10	-5	-10	-10	-10	-10	-10	-10	2007
	15	Male	5	10	5	0	5	10	15	10	5	5	10	20	10	5	10	5	2007
	16	Male	10	15	10	5	20	15	10	10	0	10	5	5	5	10	5	0	2007
	14	Male	5	10	5	5	5	10	0	-5	0	5	0	0	-5	-5	0	-5	2007
	12	Male	0	10	0	0	0	0	20	-5	5	10	5	5	0	5	10	-5	2007
	17	Male	15	10	5	10	5	5	10	0	10	15	10	10	5	0	-5	0	2007
	19	Male	10	10	5	5	10	5	10	5	10	10	10	10	0	5	15	10	2007
	16	Male	0	0	-5	5	5	-5	10	5	0	15	0	0	5	-10	10	-5	2007
	18	Male	-5	0	-10	0	5	5	20	15	5	0	-5	5	10	15	15	5	2007
	16	Male	10	0	0	0	5	10	5	10	0	5	0	5	5	0	5	20	2007
	18	Male	15	20	10	0	5	0	5	10	10	15	10	-5	5	5	15	10	2007
	15	Male	0	10	0	-10	10	5	0	10	5	5	5	0	5	5	0	-5	2007
	18	Male	5	10	5	10	10	10	5	10	10	5	5	10	15	10	5	0	2007
	15	Male	0	0	-5	-5	5	0	15	10	-5	0	-5	5	10	-10	0	0	2007
	17	Male	0	15	0	-5	0	5	5	0	10	5	10	0	0	5	5	0	2007
	18	Male	0	10	5	10	5	5	0	10	5	10	5	10	5	0	5	0	2007
	15	Male	5	10	5	0	10	15	20	15	5	15	5	0	15	20	20	15	2007
	16	Male	15	10	15	15	10	10	15	0	15	10	15	15	10	15	10	0	2007
	19	Male	20	10	20	15	20	20	15	10	15	15	15	15	20	15	20	5	2007
	13	Male	5	10	5	15	0	0	5	0	-10	5	-10	-5	0	-5	-5	10	2007
	14	Male	0	5	0	0	10	10	15	0	15	5	15	10	15	10	10	0	2007
	17	Male	10	10	10	10	0	15	10	15	15	15	20	15	5	10	15	15	2007
	14	Male	5	10	5	0	5	0	10	5	10	10	5	10	5	5	20	10	2007
	12	Male	0	-5	-10	0	0	5	-10	-10	5	10	5	0	0	5	0	-5	2007
	14	Male	10	15	15	10	5	15	20	5	15	20	20	10	10	15	20	-5	2007
	15	Male	5	10	10	-5	10	5	-10	0	5	10	10	0	-5	0	-5	-10	2007
	17	Male	0	5	0	0	15	0	5	20	-5	5	0	5	5	0	20	20	2007
	14	Male	5	10	5	5	10	5	-5	10	0	5	0	15	15	5	-10	15	2007
	12	Male	5	10	5	10	15	15	15	20	5	10	5	5	0	15	20	10	2007
	15	Male	0	5	5	0	0	15	5	0	0	-5	0	0	5	0	15	5	2007
	15	Male	-5	15	-5	15	5	0	15	15	-5	0	-5	0	-5	0	20	15	2007
	16	Male	10	5	10	10	15	0	10	20	15	5	10	15	10	10	10	0	2007
	13	Male	10	5	5	5	0	-5	15	20	5	0	5	-5	0	-5	0	15	2007
	14	Male	5	10	5	0	5	10	-5	-10	15	10	15	15	15	15	10	10	2007
	18	Male	15	15	15	10	5	5	10	5	10	15	10	5	10	10	5	10	2007
	16	Male	5	5	5	0	5	5	10	-5	5	10	5	0	5	10	15	-5	2007
	15	Male	5	10	5	0	0	0	5	0	5	0	5	5	5	-5	10	5	2007
	13	Male	5	20	5	5	5	0	10	15	5	15	5	10	15	0	15	15	2007
	18	Male	0	10	0	-5	0	-5	15	15	5	0	5	0	-10	-10	5	0	2007
	17	Male	5	10	5	10	20	10	10	10	5	10	5	5	15	0	15	5	2007
	13	Male	5	10	5	0	5	5	0	10	0	5	0	0	-5	0	-10	20	2007
	12	Male	0	10	5	5	0	-5	0	5	0	5	0	10	-5	-5	5	-10	2007
	14	Male	5	0	5	-5	0	5	10	15	0	5	5	0	5	0	15	20	2007
	12	Male	5	5	5	5	0	0	5	5	0	10	10	5	0	0	10	0	2007
	19	Male	15	10	10	5	20	5	-5	5	10	5	10	5	15	5	10	10	2007
	15	Male	0	5	10	5	5	10	10	15	0	10	0	10	5	10	-5	10	2007
	19	Male	15	20	10	5	10	0	5	15	20	15	20	0	-5	10	10	10	2007
	14	Male	10	5	10	5	0	0	0	0	15	10	10	5	0	0	15	-5	2007
	12	Male	5	10	5	5	0	10	5	15	5	10	10	0	0	-5	15	10	2007
	19	Male	5	10	5	0	0	5	20	15	5	10	5	5	5	5	15	10	2007
	19	Male	0	15	0	5	0	10	15	15	0	5	0	0	-10	-5	10	0	2007
	14	Male	5	10	5	10	5	5	0	5	0	5	0	5	5	5	10	5	2007
	15	Male	5	5	5	5	5	0	5	15	0	-5	0	5	0	-10	15	10	2007
	13	Male	5	5	5	10	5	10	15	10	10	5	10	15	5	10	15	0	2007
	15	Male	5	10	5	5	10	5	0	5	15	10	10	5	5	10	10	15	2007
	17	Male	0	5	0	5	10	10	5	10	5	10	0	5	5	0	15	10	2007
	16	Male	0	-10	0	0	5	5	10	-10	5	5	5	10	10	10	5	0	2007
	19	Male	0	5	0	0	15	5	5	10	0	5	0	-10	5	10	5	10	2007
	14	Male	5	10	5	10	10	15	10	10	5	15	10	5	10	5	5	10	2007
	12	Male	15	10	10	0	0	5	-5	5	10	15	10	0	-5	10	0	-5	2007
	17	Male	0	0	0	5	0	5	-10	0	0	-5	0	-5	0	-5	0	0	2007
	17	Male	10	20	10	10	10	5	10	10	5	10	5	0	0	0	5	-5	2007
	18	Male	10	15	10	0	5	5	5	10	15	15	10	5	0	5	5	10	2007
	15	Male	-5	-10	-10	-10	-10	-5	-10	-10	-10	-10	-10	-10	0	-10	-10	-10	2007
	16	Male	-10	5	-10	10	5	10	15	10	0	-5	0	10	5	10	20	10	2007
	14	Male	-10	15	-5	0	0	-5	10	-5	5	10	5	5	0	-5	5	-5	2007
	19	Male	5	5	10	0	5	5	5	0	0	5	0	0	5	5	20	10	2007
	18	Male	5	10	5	0	0	5	-5	10	0	10	5	5	5	0	10	10	2007
	19	Male	0	5	0	5	10	0	5	0	0	5	0	5	10	0	5	10	2007
	12	Male	0	10	-5	0	0	10	15	20	0	10	0	5	0	15	20	5	2007
	18	Male	5	10	5	5	0	5	0	5	10	10	15	10	5	10	10	5	2007
	14	Male	10	15	10	5	0	0	5	0	10	10	10	-10	0	0	5	10	2007
	18	Male	20	10	20	10	10	5	10	15	20	10	20	10	10	5	5	15	2007
	15	Male	0	5	0	15	15	5	15	5	5	0	5	0	15	5	5	5	2007
	16	Male	5	10	5	10	0	10	10	0	0	5	0	-5	10	5	10	15	2007
	13	Male	5	10	5	0	5	0	5	-5	5	10	0	0	-5	10	5	-5	2007
	18	Male	5	5	5	5	-5	5	10	15	0	5	0	0	0	5	10	10	2007
	15	Male	0	0	0	-10	-5	-10	-5	0	5	5	0	0	-5	-5	-10	5	2007
	16	Male	5	5	5	5	0	5	5	-5	5	5	5	0	5	-5	10	-5	2007
	17	Male	5	10	5	0	0	20	15	-5	0	0	0	0	0	20	10	5	2007
	15	Male	10	5	10	15	15	15	5	0	0	5	0	15	-10	-5	5	0	2007
	12	Male	5	10	5	10	0	5	10	5	-5	10	5	10	5	10	5	0	2007
	16	Male	0	15	0	-5	10	5	20	10	5	5	0	-10	5	0	20	0	2007
	18	Male	5	20	5	0	-5	0	10	10	5	15	5	-5	-5	10	20	10	2007
	15	Male	0	5	0	-5	-5	10	5	5	0	5	0	-5	-10	0	5	0	2007
	12	Male	0	10	-5	0	0	-5	-10	-10	0	15	0	-5	-10	-10	-10	15	2007
	18	Male	0	5	0	5	0	0	-5	5	0	10	0	15	10	5	0	15	2007
	12	Male	10	15	10	10	15	10	15	15	10	15	5	10	0	5	10	5	2007
	16	Male	5	0	5	0	10	15	5	0	5	5	5	-5	0	-5	20	0	2007
	17	Male	-5	15	-5	0	-5	-5	0	-5	10	5	5	5	5	5	0	-5	2007
	17	Male	0	0	-5	0	5	10	5	-10	5	5	0	0	10	-5	0	-5	2007
	14	Male	-5	-10	-5	0	5	0	5	-5	0	5	0	5	10	-10	10	0	2007
	19	Male	-5	0	-5	0	10	0	5	10	0	0	0	0	-5	10	15	5	2007
	12	Male	5	10	0	5	0	0	5	0	-5	10	-5	5	10	-5	5	5	2007
	19	Male	10	5	10	5	15	5	20	5	10	5	10	10	5	0	15	0	2007
	16	Male	10	10	5	10	5	10	5	0	5	0	5	15	10	5	10	5	2007
	15	Male	10	5	10	5	10	10	-5	5	0	15	5	0	5	10	10	0	2007
	19	Male	0	5	0	0	0	5	5	5	0	5	0	0	0	0	5	5	2007
	15	Male	-5	0	0	-5	0	0	15	0	0	5	0	5	0	0	10	0	2007
	12	Male	0	-5	0	-5	-5	0	-10	10	-10	5	-10	-10	-10	-10	-5	5	2007
	18	Male	0	15	0	-5	-5	0	10	5	10	15	0	5	0	5	5	5	2007
	16	Male	5	0	5	0	0	0	10	5	0	5	0	0	0	0	5	10	2007
	12	Male	5	15	5	10	5	5	5	-10	5	10	5	15	10	15	5	5	2007
	14	Male	5	5	5	15	5	5	10	0	10	5	5	10	5	10	5	0	2007
	19	Male	5	5	5	10	5	0	0	5	5	10	5	10	5	5	10	0	2007
	19	Male	0	5	0	5	10	5	20	15	0	5	5	-5	-10	-5	10	5	2007
	16	Male	10	20	10	-5	0	0	10	10	-5	10	-5	0	0	0	5	5	2007
	16	Male	10	10	10	0	20	15	15	15	0	5	0	-5	10	10	20	15	2007
	13	Male	10	5	10	10	10	15	10	15	5	0	5	10	10	5	10	15	2007
	19	Male	5	10	5	0	0	5	15	0	5	5	0	5	10	10	15	0	2007
	14	Male	15	15	15	10	5	0	0	-5	15	10	15	15	10	5	10	0	2007
	18	Male	10	15	10	15	-5	0	5	10	5	5	5	20	5	5	5	10	2007
	13	Male	0	10	0	5	10	5	20	20	5	5	0	10	10	5	15	0	2007
	13	Male	5	10	10	0	0	-10	5	0	10	10	10	0	-5	-5	5	-5	2007
	13	Male	10	15	10	10	0	10	0	5	10	15	10	10	0	5	0	5	2007
	15	Male	5	0	5	0	5	5	10	-10	0	5	0	-10	5	-10	-5	-5	2007
	19	Male	0	10	0	10	10	15	10	15	0	10	5	5	5	5	10	15	2007
	19	Male	5	10	5	0	10	15	0	5	0	10	5	0	10	10	5	5	2007
	13	Male	5	10	5	-5	5	0	0	-5	0	5	0	5	5	10	0	0	2007
	19	Male	0	5	0	5	0	5	10	0	5	10	5	15	10	10	5	15	2007
	19	Male	5	5	5	5	10	5	10	15	5	5	5	10	5	10	5	5	2007
	17	Male	5	5	10	5	0	10	0	15	10	10	10	10	10	5	10	15	2007
	16	Male	10	20	10	5	5	5	20	5	15	15	10	5	10	10	15	10	2007
	12	Male	-5	0	-5	15	10	15	10	20	0	5	0	5	0	5	5	10	2007
	19	Male	5	-5	5	10	0	0	-5	-10	5	15	10	10	5	-5	0	-10	2007
	14	Male	0	15	0	5	10	15	10	0	5	10	0	-5	5	15	10	-10	2007
	15	Male	0	5	0	0	-5	0	20	0	0	5	0	-5	-10	0	15	10	2007
	18	Male	15	20	15	10	20	10	15	0	15	20	15	20	10	10	20	5	2007
	17	Male	0	15	0	0	-5	5	5	5	5	0	5	0	0	5	15	10	2007
	16	Male	5	0	0	0	10	5	15	0	0	5	0	10	10	10	15	5	2007
	14	Male	-5	10	0	5	5	5	20	5	5	10	5	0	5	5	20	20	2007
	19	Male	15	15	20	10	15	15	10	15	0	5	0	15	10	15	15	15	2007
	12	Male	0	5	0	5	0	5	5	0	0	15	0	0	5	0	5	-5	2007
	17	Male	10	5	10	5	0	0	5	-5	5	10	5	0	0	-10	5	-5	2007
	13	Male	5	20	5	10	5	5	10	-5	5	10	5	10	0	5	10	5	2007
	17	Male	5	10	5	0	10	0	5	5	5	10	5	0	15	5	10	10	2007
	15	Male	5	10	5	0	5	5	5	5	5	15	10	5	10	20	10	5	2007
	18	Male	5	5	5	0	5	5	0	0	15	15	10	5	0	5	0	0	2007
	13	Male	5	10	5	0	15	5	20	0	-5	5	0	0	0	0	15	10	2007
	19	Male	15	15	15	15	15	10	5	20	5	20	5	15	0	0	0	5	2007
	17	Male	5	-10	0	5	-5	-5	5	15	-5	-5	-5	5	0	5	10	15	2007
	13	Male	15	15	15	20	15	15	10	5	15	15	15	15	15	20	20	15	2007
	19	Male	5	10	5	5	10	5	15	15	0	5	0	15	10	5	15	0	2007
	12	Male	10	10	10	10	15	5	20	15	10	10	15	10	10	10	5	5	2007
	13	Male	5	5	5	-5	0	5	5	10	5	-5	0	-5	0	0	5	5	2007
	19	Male	10	10	10	10	5	20	0	10	10	15	10	10	10	15	10	15	2007
	19	Male	5	10	5	15	10	15	15	5	10	15	10	20	20	15	15	10	2007
	14	Male	5	10	5	0	15	10	10	0	0	10	5	10	10	10	0	-5	2007
	12	Male	0	5	-5	5	0	0	5	10	-5	10	5	5	0	0	5	10	2007
	17	Male	10	20	15	10	5	15	10	15	5	15	5	10	5	10	5	0	2007
	13	Male	15	15	20	10	10	5	5	10	15	15	15	15	10	5	10	20	2007
	17	Male	0	15	0	0	-5	10	-5	0	15	15	10	0	15	10	-5	10	2007
	15	Male	-5	5	0	5	10	10	0	-5	0	0	0	5	5	0	15	0	2007
	17	Male	5	10	5	5	5	-5	5	0	0	0	5	0	0	0	15	0	2007
	14	Male	5	5	0	5	0	-5	0	10	10	5	10	15	0	-5	5	20	2007
	15	Male	15	10	20	15	10	10	15	20	5	10	5	5	0	-5	0	5	2007
	12	Male	5	10	0	-5	-10	-5	-5	0	0	-5	5	-10	5	0	5	5	2007
	18	Male	10	10	0	5	0	5	10	-5	0	5	10	-5	-5	0	15	-10	2007
	16	Male	0	0	0	0	0	5	-5	-5	0	0	0	0	0	0	0	5	2007
	13	Male	10	15	10	5	10	5	10	5	5	15	5	10	15	15	20	15	2007
	16	Male	10	5	5	20	5	10	15	10	5	10	5	10	5	0	10	10	2007
	12	Male	15	15	20	5	5	20	20	5	10	15	10	10	5	15	15	15	2007
	17	Male	0	15	0	0	0	0	10	-5	5	5	5	-5	-5	0	5	-5	2007
	12	Male	-5	0	-10	-5	0	0	10	-5	-5	5	-5	-5	5	5	5	-5	2007
	18	Male	5	5	5	5	-10	10	5	5	0	5	-5	10	5	10	20	10	2007
	12	Male	-10	-5	-10	-10	-10	-5	0	15	-10	-10	-10	10	10	-5	10	-10	2007
	17	Male	5	5	5	10	-5	5	5	0	10	5	5	10	5	10	20	5	2007
	12	Male	5	10	10	5	10	5	0	5	0	5	0	0	5	10	-5	0	2007
	18	Male	10	10	10	0	0	5	-10	5	10	15	10	-5	0	-5	5	0	2007
	15	Male	5	10	0	5	0	0	10	0	0	0	0	0	-5	-10	10	-5	2007
	15	Male	0	5	0	0	-5	5	20	0	0	0	0	0	5	10	10	0	2007
	15	Male	15	10	10	0	10	-10	0	15	5	-10	5	0	10	15	5	20	2007
	19	Male	-5	0	-10	-10	5	5	10	-5	0	0	-5	0	0	-10	5	-5	2007
	19	Male	10	15	10	5	15	0	5	10	10	15	10	5	0	0	0	-10	2007
	19	Male	0	-5	0	5	5	5	10	-5	10	-5	5	-5	15	5	-5	5	2007
	14	Male	5	5	10	-10	5	-5	20	10	0	5	0	-5	10	5	-5	0	2007
	19	Male	10	10	10	5	5	0	0	15	5	15	5	-5	10	0	15	0	2007
	14	Male	10	5	5	15	0	5	10	5	5	15	0	15	0	5	10	5	2007
	15	Male	10	10	10	15	15	0	5	5	15	15	15	10	15	10	10	10	2007
	17	Male	5	5	0	5	10	10	20	0	10	5	5	5	0	0	20	5	2007
	17	Male	0	0	-5	0	5	0	15	5	0	10	0	5	5	5	20	5	2007
	16	Male	0	-5	10	5	-5	5	0	-10	-5	0	-5	5	0	10	15	5	2007
	18	Male	5	10	5	0	0	0	20	20	10	10	5	0	0	5	15	5	2007
	13	Male	5	10	5	20	5	0	0	0	5	10	0	15	5	10	10	10	2007
	15	Male	0	5	0	5	0	0	20	5	5	10	5	0	0	5	15	5	2007
	14	Male	15	15	15	5	20	0	5	15	5	15	0	5	10	5	0	5	2007
	14	Male	0	5	0	5	0	0	-5	-5	0	0	5	0	0	5	0	0	2007
	17	Male	0	-5	-5	-5	-5	-10	5	0	-5	-5	-10	-5	-10	-10	0	-10	2007
	14	Male	10	20	15	10	5	10	15	10	10	10	10	5	5	10	15	15	2007
	15	Male	0	5	0	10	0	-5	10	10	5	5	0	10	5	5	20	5	2007
	17	Male	5	10	10	10	10	5	10	5	0	10	5	5	15	15	10	5	2007
	14	Male	0	5	0	0	5	-5	5	15	0	15	-10	0	-5	5	5	0	2007
	18	Male	20	15	15	15	15	15	20	15	20	10	20	20	20	15	10	10	2007
	17	Male	-5	10	-5	-5	10	15	5	-5	5	10	5	5	15	15	20	10	2007
	19	Male	5	10	0	-5	0	5	0	5	10	15	15	5	0	5	0	0	2007
	12	Male	5	15	0	-5	-5	0	20	0	15	10	15	5	5	0	10	-5	2007
	19	Male	10	15	10	5	20	15	20	10	10	10	15	5	20	20	15	10	2007
	14	Male	-5	10	-5	5	5	5	15	5	-5	5	0	0	15	10	5	5	2007
	14	Male	0	0	-5	10	15	10	20	5	10	15	15	15	5	20	10	5	2007
	18	Male	5	10	5	0	5	5	15	5	10	10	10	10	5	5	10	0	2007
	17	Male	0	5	0	0	0	0	15	5	0	20	0	5	5	0	15	0	2007
	14	Male	10	20	15	10	15	10	20	15	10	20	10	20	15	10	20	5	2007
	17	Male	0	5	0	5	10	15	10	-5	0	10	0	0	5	0	20	15	2007
	14	Male	5	10	5	10	10	-5	-5	5	5	5	5	0	0	0	5	-10	2007
	17	Male	5	20	0	5	0	10	20	5	5	10	5	10	5	10	20	0	2007
	12	Male	5	10	5	0	5	10	15	15	5	10	5	0	0	5	20	10	2007
	15	Male	0	10	0	10	10	5	15	5	5	20	5	5	0	15	10	5	2007
	17	Male	5	0	5	0	5	5	15	5	5	0	0	5	5	10	10	-5	2007
	17	Male	0	0	-5	5	0	0	5	-10	5	0	0	-10	-5	0	10	-10	2007
	14	Male	10	10	15	15	5	20	10	15	5	10	5	5	0	0	5	0	2007
	13	Male	10	15	10	10	5	5	5	0	5	15	5	20	5	5	10	-5	2007
	14	Male	0	15	-5	5	0	5	20	10	-5	15	0	5	0	5	20	0	2007
	18	Male	15	20	10	15	15	15	20	5	0	5	0	0	10	5	20	0	2007
	14	Male	10	10	5	10	10	10	5	0	0	10	0	0	-5	10	15	10	2007
	15	Male	0	0	5	15	0	10	-5	5	0	-5	-5	10	5	0	0	5	2007
	15	Male	5	10	5	-5	-5	-10	10	-5	0	10	0	-5	10	5	-10	15	2007
	17	Male	0	0	0	10	10	5	10	5	0	0	-5	10	0	5	10	0	2007
	16	Male	0	-10	-5	-5	-5	0	5	15	-10	5	-5	-10	-5	0	0	-5	2007
	13	Male	10	-5	10	10	5	5	5	10	0	5	0	5	0	5	5	-5	2007
	12	Male	10	15	10	15	10	10	15	5	10	5	5	10	5	0	10	5	2007
	14	Male	5	5	10	5	0	10	0	5	0	5	0	5	10	10	10	10	2007
	13	Male	0	5	-5	5	5	10	5	5	0	0	-10	10	5	-10	5	5	2007
	18	Male	5	10	5	0	5	0	15	5	5	0	5	-5	-5	5	15	15	2007
	16	Male	10	5	10	0	5	10	15	10	5	0	5	5	0	5	0	0	2007
	15	Male	0	10	-5	5	10	5	5	0	5	10	0	0	5	0	5	5	2007
	14	Male	-10	-10	-10	-5	10	5	10	10	0	-10	5	-5	5	0	10	0	2007
	13	Male	0	5	0	5	0	5	5	10	10	20	10	5	0	15	0	10	2007
	15	Male	5	5	0	5	5	5	10	15	5	5	10	-5	10	10	20	10	2007
	12	Male	5	10	5	0	0	0	20	10	5	10	5	5	10	-5	15	10	2007
	13	Male	5	0	5	5	10	5	5	0	5	5	5	-5	0	5	10	5	2007
	15	Male	5	10	5	0	10	15	20	5	5	10	0	0	10	5	15	0	2007
	17	Male	10	20	10	15	15	10	15	15	5	10	10	5	15	15	15	10	2007
	19	Male	5	5	0	5	5	5	-10	10	-5	5	0	5	0	-5	5	10	2007
	19	Male	5	0	0	5	10	5	0	0	0	5	0	0	5	10	5	-5	2007
	17	Male	5	15	10	10	5	10	5	15	10	10	10	10	5	10	20	15	2007
	12	Male	0	5	0	-10	5	10	5	0	0	5	-5	0	5	0	5	0	2007
	16	Male	-5	0	-5	0	5	0	-5	5	0	-5	0	0	0	0	5	0	2007
	14	Male	5	0	5	0	0	0	-5	-10	0	-5	0	10	-10	5	-10	5	2007
	15	Male	-10	10	0	0	10	0	5	0	-5	5	-5	5	15	5	10	5	2007
	14	Male	15	20	15	20	15	15	20	20	10	20	10	0	5	5	15	20	2007
	15	Male	0	5	5	5	5	0	5	0	15	10	5	10	-5	0	15	10	2007
	12	Male	-5	5	0	5	0	0	5	10	-10	-10	-10	0	-10	-10	-5	0	2007
	15	Male	5	5	0	15	15	10	20	15	0	5	0	0	0	-5	5	5	2007
	13	Male	-5	5	0	0	5	10	0	10	5	5	5	0	5	20	0	5	2007
	15	Male	0	-5	0	5	5	0	10	0	0	10	0	0	15	10	20	-10	2007
	18	Male	10	20	10	5	20	10	10	-10	5	5	0	5	5	-10	-5	15	2007
	15	Male	0	5	0	5	10	10	5	10	-5	5	5	-5	10	5	10	-5	2007
	15	Male	5	15	0	5	5	-5	15	5	0	10	5	-5	-5	-5	10	5	2007
	15	Male	5	5	5	15	5	5	10	5	15	10	15	20	15	10	15	10	2007
	14	Male	5	20	-5	0	0	-5	10	5	10	10	5	5	-5	-10	10	5	2007
	19	Male	5	20	0	5	10	10	20	10	0	5	0	-5	10	-5	0	5	2007
	15	Male	10	10	10	10	5	5	0	-5	-5	10	0	0	0	-5	10	-10	2007
	12	Male	5	10	10	5	10	15	5	5	5	10	10	0	5	0	5	5	2007
	14	Male	5	10	10	10	5	10	15	10	15	10	15	15	10	0	10	15	2007
	15	Male	5	10	5	5	5	10	15	15	10	10	10	10	5	0	15	10	2007
	12	Male	5	10	0	5	0	10	15	10	-10	5	0	15	10	15	20	15	2007
	18	Male	0	10	0	10	5	-10	0	0	5	10	0	10	-5	5	15	10	2007
	12	Male	-5	10	-5	-5	10	5	-10	-10	5	5	5	0	5	10	10	15	2007
	13	Male	15	10	15	15	15	0	5	0	15	10	15	15	10	0	10	0	2007
	19	Male	0	0	-5	0	5	5	0	5	0	5	0	0	5	5	15	15	2007
	17	Male	5	10	5	0	5	5	0	-5	5	0	5	10	0	0	5	10	2007
	14	Male	5	-10	5	5	10	15	-5	0	10	5	10	15	15	20	10	0	2007
	12	Male	0	5	5	5	0	0	-5	0	15	20	15	10	-5	-5	10	-10	2007
	18	Male	-5	-5	-5	0	0	0	-10	10	-5	0	-5	-5	5	-5	-5	5	2007
	12	Male	5	0	5	-5	0	5	-5	0	5	5	0	0	10	5	10	15	2007
	12	Male	0	-5	0	5	0	0	5	10	0	10	-5	0	0	0	10	20	2007
	16	Male	10	5	5	10	5	0	15	10	5	10	5	10	0	0	15	-10	2007
	16	Male	10	10	15	5	5	5	5	0	5	10	5	15	5	5	15	5	2007
	12	Male	10	15	10	5	10	15	15	5	5	10	5	0	10	15	15	0	2007
	15	Male	0	0	0	10	0	15	15	10	5	10	5	10	10	15	20	10	2007
	16	Male	0	5	0	5	10	10	5	-5	5	5	5	5	0	5	0	-10	2007
	12	Male	0	10	-5	-5	0	5	-10	5	0	0	0	0	5	10	5	0	2007
	18	Male	5	0	0	5	10	5	0	0	-5	5	0	10	0	15	5	-5	2007
	19	Male	0	15	0	0	5	5	5	0	5	5	10	10	5	10	5	10	2007
	12	Male	0	5	0	5	-5	-5	0	0	0	5	0	5	0	5	5	5	2007
	18	Male	-5	5	0	-5	0	5	10	-5	5	5	0	-5	0	0	0	5	2007
	19	Male	10	15	10	5	0	0	10	5	0	10	5	10	0	0	5	5	2007
	19	Male	5	5	5	5	5	15	15	10	-5	10	0	0	5	10	5	0	2007
	18	Male	5	15	5	0	0	0	5	10	10	5	10	5	5	15	20	5	2007
	16	Male	5	10	0	5	5	0	5	0	0	10	0	0	-5	-10	-10	5	2007
	14	Male	5	10	10	10	5	5	15	10	5	10	10	15	5	0	5	20	2007
	19	Male	-5	5	-5	5	5	5	10	20	5	5	5	5	10	-5	5	5	2007
	15	Male	5	10	5	10	5	10	0	20	0	10	5	5	10	0	15	0	2007
	16	Male	15	5	15	15	5	10	5	0	5	0	5	20	0	5	10	-5	2007
	16	Male	0	5	0	0	10	15	20	5	5	0	-5	0	15	10	15	0	2007
	17	Male	0	0	0	0	-5	0	20	5	5	5	5	0	-5	0	10	0	2007
	14	Male	10	10	10	5	10	10	15	5	5	5	0	5	10	15	5	-5	2007
	18	Male	0	5	0	10	-5	0	15	5	0	5	0	15	0	5	0	-5	2007
	15	Male	5	10	5	0	15	5	5	10	5	5	5	0	10	15	-5	0	2007
	19	Male	5	5	10	15	0	5	10	10	5	0	5	10	5	-5	5	10	2007
	18	Male	0	5	-5	5	0	5	10	5	5	5	5	5	0	5	15	5	2007
	16	Male	5	15	5	-5	0	-10	15	0	10	20	10	0	-5	-5	5	0	2007
	18	Male	10	5	10	5	15	0	5	10	10	10	10	10	5	5	5	-5	2007
	18	Male	0	10	-5	10	10	5	0	10	5	5	5	10	0	5	0	0	2007
	14	Male	5	0	5	0	5	5	15	0	10	10	10	5	15	5	0	0	2007
	15	Male	10	10	10	5	5	10	5	10	10	10	10	5	0	5	5	5	2007
	15	Male	-5	0	-5	0	0	0	0	-10	0	0	-5	-5	-5	0	-10	-10	2007
	15	Male	0	15	0	5	0	-10	10	0	5	10	5	5	0	5	5	5	2007
	12	Male	5	5	5	10	10	5	10	15	0	15	-5	5	0	5	15	-10	2007
	14	Male	5	10	0	0	0	-5	0	0	5	10	0	5	0	-5	15	-5	2007
	16	Male	10	5	10	5	10	5	5	10	0	0	-5	10	10	15	10	5	2007
	12	Male	-5	0	-5	5	10	0	10	-5	0	5	-10	-10	5	-10	10	0	2007
	18	Male	10	10	5	10	10	10	5	5	15	10	15	15	15	15	0	-5	2007
	14	Male	0	10	5	15	10	5	15	15	10	5	10	5	0	0	15	5	2007
	13	Male	10	20	10	5	20	5	20	20	5	5	10	10	20	15	20	15	2007
	13	Male	0	5	0	0	5	0	5	-5	0	10	0	0	0	0	10	-10	2007
	17	Male	0	0	0	0	5	0	5	5	5	0	5	5	10	10	5	-5	2007
	16	Male	5	10	5	5	0	5	10	5	15	10	5	5	5	10	15	-5	2007
	16	Male	5	0	5	0	5	10	10	-5	0	-5	5	5	10	5	5	-5	2007
	19	Male	5	15	5	0	0	10	15	10	5	5	5	0	0	0	10	10	2007
	12	Male	0	5	0	0	0	0	15	20	5	10	5	5	0	0	5	10	2007
	13	Male	0	0	0	-5	0	0	5	0	-10	5	0	-10	-10	10	5	0	2007
	16	Male	0	-5	0	5	10	-5	10	5	5	0	-5	5	0	5	0	-5	2007
	12	Male	5	10	10	5	15	15	10	20	10	10	10	5	10	10	20	15	2007
	14	Male	-5	-5	0	10	5	5	10	10	0	10	0	5	10	15	20	15	2007
	13	Male	5	20	5	20	5	10	15	10	10	15	10	15	5	5	5	-5	2007
	14	Male	0	10	0	0	5	0	5	10	0	10	0	0	5	5	10	15	2007
	16	Male	10	5	10	5	-5	0	20	-10	10	10	10	5	-5	-10	10	-10	2007
	13	Male	10	10	10	15	5	15	10	10	10	10	10	20	10	15	10	5	2007
	16	Male	10	10	10	5	5	5	15	0	5	5	5	-5	5	5	15	0	2007
	17	Male	10	15	5	10	5	10	10	15	10	20	10	0	5	5	20	20	2007
	16	Male	0	20	5	5	0	-5	15	-5	20	15	20	5	5	0	5	-10	2009
	17	Male	5	10	5	0	0	-5	5	-5	5	15	0	0	5	0	15	10	2009
	13	Male	10	5	10	-5	0	-10	10	5	10	5	10	10	-5	0	5	5	2009
	16	Male	20	15	20	10	5	10	-10	5	0	5	0	-5	5	0	10	10	2009
	17	Male	10	10	10	10	15	15	10	20	15	15	10	15	20	20	15	10	2009
	17	Male	0	5	0	0	0	5	15	5	5	10	5	0	-5	5	0	5	2009
	12	Male	15	0	10	5	5	0	15	10	10	5	10	5	0	0	10	15	2009
	16	Male	5	5	10	5	0	0	5	5	5	0	5	5	0	10	15	0	2009
	14	Male	5	0	5	10	10	5	10	10	5	0	0	10	10	5	20	0	2009
	17	Male	20	20	15	10	10	15	15	5	15	20	15	5	10	15	10	5	2009
	13	Male	5	10	5	0	5	10	5	0	5	10	5	0	10	5	-5	0	2009
	17	Male	5	5	5	10	0	15	5	10	5	10	5	10	5	5	10	15	2009
	17	Male	5	10	5	5	-5	-5	10	-5	10	15	5	0	0	-5	10	0	2009
	16	Male	10	5	10	5	10	0	5	15	5	0	5	5	10	10	10	-5	2009
	18	Male	0	5	0	-5	0	-5	0	10	5	10	5	-5	0	0	10	5	2009
	19	Male	5	0	5	5	0	10	10	10	10	15	5	5	5	15	5	5	2009
	14	Male	-5	10	5	5	-5	-5	0	15	5	15	10	10	5	-5	5	10	2009
	15	Male	10	10	10	20	5	0	0	-5	20	15	15	20	5	0	0	-5	2009
	13	Male	5	10	5	10	15	5	5	5	5	10	5	10	15	10	20	5	2009
	12	Male	5	5	5	5	5	-5	-10	0	10	5	10	15	10	10	5	0	2009
	18	Male	10	5	10	5	10	5	15	0	5	0	5	5	5	0	5	0	2009
	19	Male	0	5	0	-5	0	5	20	0	5	5	0	-5	10	5	15	0	2009
	12	Male	5	10	5	0	-5	-5	0	0	15	10	5	5	0	-5	0	0	2009
	19	Male	5	10	5	5	5	0	5	10	10	5	10	5	5	0	0	10	2009
	14	Male	5	10	5	5	5	15	10	15	10	10	10	10	10	15	20	15	2009
	17	Male	5	5	5	5	5	0	5	0	0	0	0	5	0	5	0	-5	2009
	16	Male	5	20	10	10	5	0	10	5	5	15	0	-10	5	5	0	-5	2009
	13	Male	0	0	0	-5	0	5	-5	0	0	5	0	10	-10	5	0	-5	2009
	13	Male	5	10	0	15	5	0	15	10	-5	0	-5	0	-5	-10	0	5	2009
	17	Male	10	10	10	10	5	0	5	10	15	10	15	5	0	0	20	5	2009
	17	Male	5	15	10	10	0	5	0	5	10	15	10	5	-5	5	-10	0	2009
	12	Male	5	0	0	0	5	0	-5	5	-5	0	-5	-10	0	5	10	0	2009
	17	Male	0	10	0	5	5	5	0	-10	0	15	0	-5	0	0	5	-10	2009
	14	Male	0	5	0	5	-5	0	0	10	5	15	0	5	-5	-5	15	10	2009
	16	Male	0	5	0	-5	0	0	-10	0	-5	5	-10	-10	-5	10	-5	-5	2009
	18	Male	0	5	0	-5	5	-10	15	10	5	15	5	0	0	0	5	10	2009
	13	Male	0	5	0	0	-5	-5	10	0	0	5	0	0	0	0	5	0	2009
	13	Male	5	5	5	0	5	10	0	15	15	10	15	10	-10	5	10	20	2009
	16	Male	5	10	0	15	10	0	5	5	0	20	5	10	5	0	10	-10	2009
	19	Male	-5	-5	0	10	5	5	10	15	0	5	5	10	5	15	15	20	2009
	19	Male	5	10	5	5	0	10	5	10	5	10	5	5	0	0	5	0	2009
	17	Male	10	15	10	0	5	-5	20	10	10	15	10	10	10	10	5	5	2009
	15	Male	0	5	0	5	10	10	15	15	-5	10	-10	-5	0	0	5	15	2009
	17	Male	5	10	0	-5	5	0	15	0	0	0	-5	15	5	0	-5	-10	2009
	19	Male	5	10	5	10	10	15	0	-5	15	20	10	5	5	0	5	-5	2009
	15	Male	10	15	10	5	5	10	10	0	0	5	-5	0	5	10	10	-5	2009
	13	Male	5	15	10	5	10	5	15	10	10	5	10	10	15	0	20	10	2009
	14	Male	15	15	10	5	5	5	0	10	10	10	10	0	0	0	15	10	2009
	13	Male	5	15	0	5	0	5	-5	0	5	15	10	5	0	0	-5	-5	2009
	15	Male	0	5	0	5	0	-5	5	0	15	10	5	10	10	5	0	0	2009
	17	Male	5	10	5	0	5	0	10	5	20	15	20	5	10	10	20	15	2009
	15	Male	0	-5	5	-5	5	0	5	10	5	0	5	0	5	5	10	15	2009
	18	Male	10	15	10	10	5	0	10	5	0	10	5	5	0	5	5	5	2009
	16	Male	0	-5	0	-5	0	0	5	10	5	5	0	0	5	-10	5	0	2009
	12	Male	-5	15	0	5	0	-5	5	0	0	10	0	0	0	-5	10	5	2009
	18	Male	10	5	5	15	10	10	10	5	5	10	5	10	10	10	20	10	2009
	17	Male	0	10	0	15	0	5	0	0	0	10	5	10	15	10	20	-5	2009
	12	Male	0	5	-10	-10	-10	-10	-10	-5	10	10	5	-10	-10	5	-10	-10	2009
	15	Male	0	-5	0	10	-5	5	10	15	0	5	0	15	5	0	5	10	2009
	12	Male	0	-5	0	0	5	0	0	-10	0	5	0	0	5	0	0	-5	2009
	18	Male	5	10	5	5	5	5	15	-10	5	5	10	5	10	10	20	-10	2009
	17	Male	10	15	10	5	-5	-5	15	10	5	5	5	10	5	0	5	15	2009
	16	Male	0	0	0	0	0	0	10	0	0	5	0	5	5	-5	10	-5	2009
	12	Male	10	15	10	10	15	20	20	10	15	15	10	10	20	20	15	10	2009
	13	Male	5	5	5	10	0	-5	0	-5	10	5	10	5	0	0	5	15	2009
	16	Male	0	10	0	5	10	-5	15	15	5	10	5	5	5	0	15	10	2009
	18	Male	5	10	5	5	10	-5	15	15	0	5	0	0	15	-10	15	15	2009
	14	Male	5	10	5	0	0	0	10	0	0	5	0	-5	-5	0	0	10	2009
	16	Male	5	5	5	0	10	10	0	-5	0	15	0	-5	15	10	5	-5	2009
	13	Male	5	5	0	5	5	10	-10	-5	-5	0	-5	10	5	-5	-5	0	2009
	13	Male	0	10	5	10	0	-5	10	5	5	15	0	0	0	0	5	0	2009
	17	Male	10	10	5	0	-5	0	5	5	10	10	10	0	0	0	5	5	2009
	12	Male	10	15	10	20	5	10	0	10	10	10	10	15	15	10	20	5	2009
	13	Male	0	-10	-5	5	-10	-5	-5	10	-10	10	0	0	-10	-10	-5	-10	2009
	15	Male	5	10	5	10	5	-5	10	20	10	15	10	5	5	10	10	5	2009
	15	Male	0	5	0	5	0	0	-5	0	5	5	5	5	0	15	0	10	2009
	12	Male	5	5	0	0	0	-5	10	5	-10	0	-10	0	-5	-5	-10	0	2009
	18	Male	0	10	5	0	-5	0	0	15	5	5	0	5	0	15	20	5	2009
	18	Male	5	10	5	10	15	15	0	-5	0	5	0	5	5	0	0	-10	2009
	14	Male	5	10	5	0	0	5	5	20	5	10	5	5	5	5	0	0	2009
	12	Male	15	10	10	5	0	5	15	10	5	10	5	0	-5	-5	10	10	2009
	19	Male	5	15	5	15	10	10	5	10	10	5	10	20	15	20	5	10	2009
	14	Male	5	5	10	10	5	15	-10	15	-10	10	-5	10	10	-5	0	-5	2009
	17	Male	5	15	5	5	5	5	0	5	10	15	10	10	10	5	10	10	2009
	17	Male	15	0	10	0	10	5	15	-5	10	5	10	15	20	15	15	5	2009
	15	Male	10	10	10	5	10	15	10	5	10	15	10	10	5	15	10	15	2009
	18	Male	5	0	5	-10	5	10	0	0	0	5	0	0	0	5	0	10	2009
	13	Male	0	5	0	0	-5	0	0	10	5	10	5	5	0	5	-5	5	2009
	17	Male	0	5	0	0	15	10	0	10	0	5	0	0	5	10	10	20	2009
	13	Male	0	10	-5	10	5	5	-10	0	5	5	5	-10	5	0	0	-5	2009
	18	Male	5	20	5	5	10	5	0	-10	15	15	15	15	5	5	5	0	2009
	15	Male	-5	5	0	5	5	10	-5	10	0	0	5	10	5	10	10	5	2009
	17	Male	5	10	5	0	5	15	-5	-10	5	10	5	0	5	5	0	-10	2009
	12	Male	-5	0	0	-5	5	10	15	0	0	-5	0	-5	5	0	15	5	2009
	16	Male	10	5	10	5	-5	0	0	15	5	5	5	5	-5	-5	5	10	2009
	17	Male	5	0	5	0	5	-5	15	5	-5	10	-5	5	5	10	10	10	2009
	15	Male	0	0	-5	5	-10	-5	0	-5	-5	0	-10	-5	-10	-5	-10	0	2009
	18	Male	10	10	10	5	0	-10	0	5	15	15	10	5	-5	0	0	5	2009
	13	Male	0	0	0	0	5	-5	15	5	-5	0	-10	0	5	-5	5	20	2009
	14	Male	5	5	0	10	0	5	0	15	-5	10	0	0	0	10	10	15	2009
	17	Male	0	15	0	5	10	5	10	0	5	15	5	5	10	10	10	5	2009
	12	Male	10	20	10	5	10	10	5	0	15	20	10	5	10	5	10	5	2009
	17	Male	0	5	0	0	0	0	15	-5	0	5	0	5	0	-5	20	-5	2009
	12	Male	10	15	10	5	10	5	10	5	10	10	5	5	5	10	10	-10	2009
	18	Male	5	10	5	15	5	10	0	5	0	15	0	5	10	5	10	5	2009
	14	Male	15	15	15	15	10	10	15	5	10	15	10	10	5	0	5	5	2009
	19	Male	0	5	-5	5	10	5	0	15	0	5	0	15	0	0	5	15	2009
	18	Male	15	5	10	5	10	5	5	10	10	10	5	5	0	-5	-5	-5	2009
	15	Male	0	10	5	0	5	5	5	5	10	10	10	5	5	0	0	10	2009
	18	Male	5	20	5	5	0	10	15	20	5	15	5	5	5	15	15	20	2009
	14	Male	10	20	10	15	5	10	10	5	5	5	0	15	0	10	0	0	2009
	16	Male	0	5	0	0	5	10	0	0	5	0	0	-5	10	10	10	0	2009
	19	Male	-5	0	-5	-5	5	-5	5	5	5	5	0	0	0	0	5	5	2009
	16	Male	0	5	0	0	5	0	0	0	0	0	5	5	0	0	5	-10	2009
	17	Male	0	5	0	5	5	15	10	0	5	-5	5	10	5	20	5	5	2009
	15	Male	5	10	0	5	5	10	15	10	0	5	0	5	5	5	-10	10	2009
	12	Male	0	0	5	0	0	0	0	0	0	-5	0	-5	5	10	-10	5	2009
	16	Male	10	5	10	5	0	-10	5	0	10	10	5	20	10	0	15	0	2009
	17	Male	10	5	10	10	15	10	5	5	10	10	10	15	15	10	-10	-10	2009
	13	Male	5	10	0	0	0	-5	-10	-5	0	10	0	5	-5	-5	5	5	2009
	18	Male	0	0	-5	15	5	10	0	10	5	-5	5	-5	-10	0	5	0	2009
	13	Male	0	0	5	0	-5	0	5	20	0	5	5	0	0	0	20	15	2009
	16	Male	0	5	0	5	0	-5	0	0	5	5	0	5	-5	0	0	10	2009
	15	Male	-10	5	-5	-5	-5	5	15	0	5	5	0	-5	0	5	-5	0	2009
	17	Male	0	15	0	5	-5	10	5	0	10	20	10	5	0	0	10	0	2009
	19	Male	5	5	5	10	5	5	10	10	0	0	0	15	5	5	0	0	2009
	16	Male	15	20	15	15	5	5	10	5	20	20	15	15	15	20	10	-5	2009
	19	Male	5	20	0	5	10	10	-5	0	0	10	0	20	10	5	5	-5	2009
	19	Male	0	5	0	10	15	10	5	10	5	5	5	15	15	15	20	5	2009
	17	Male	0	10	0	-5	0	5	5	5	5	10	5	0	0	5	-5	5	2009
	19	Male	-5	5	-5	0	-10	0	-5	0	0	5	0	-5	0	0	5	5	2009
	19	Male	5	15	10	15	10	15	10	0	15	20	15	15	20	15	20	10	2009
	12	Male	0	5	5	10	5	10	15	10	5	5	5	0	10	5	20	10	2009
	16	Male	10	0	10	5	15	0	-5	0	5	0	5	10	5	-5	10	5	2009
	19	Male	10	15	10	20	10	0	15	0	10	15	10	5	5	5	20	10	2009
	16	Male	5	5	5	0	5	5	10	0	10	10	15	10	10	15	20	15	2009
	19	Male	10	10	10	10	5	5	15	10	10	10	10	10	15	15	10	15	2009
	14	Male	10	20	5	10	15	5	5	10	5	20	5	5	5	15	15	5	2009
	16	Male	-5	5	-5	0	10	0	10	-5	-5	0	-5	-5	0	5	20	0	2009
	15	Male	0	0	5	5	5	0	-10	15	15	-10	10	0	5	10	5	5	2009
	14	Male	5	5	0	-5	5	5	5	5	0	10	0	0	0	0	20	5	2009
	15	Male	5	5	5	10	0	10	10	10	10	5	10	5	0	5	5	10	2009
	15	Male	0	5	0	-5	0	-5	15	0	5	5	5	0	0	0	15	0	2009
	13	Male	15	10	10	15	5	10	10	0	10	10	5	20	5	10	5	0	2009
	12	Male	0	5	0	5	10	15	5	5	5	5	5	10	15	20	15	15	2009
	15	Male	5	10	5	10	10	10	10	0	5	5	5	10	10	5	0	10	2009
	15	Male	10	5	10	0	15	0	5	15	5	5	0	5	10	5	5	5	2009
	14	Male	10	5	5	5	10	15	15	15	0	0	-5	-5	10	10	5	5	2009
	16	Male	5	10	10	5	5	5	10	0	10	10	10	5	0	-5	10	0	2009
	12	Male	5	15	5	5	0	-5	10	5	5	10	5	5	5	5	-10	10	2009
	19	Male	0	5	0	0	0	0	20	-5	0	5	0	-10	0	5	10	0	2009
	19	Male	5	15	5	5	0	5	10	0	10	5	10	5	0	10	15	5	2009
	19	Male	0	5	0	5	5	5	15	10	0	5	-5	5	5	0	0	5	2009
	13	Male	0	0	-5	0	0	10	10	5	5	5	5	10	5	10	15	10	2009
	13	Male	5	10	5	10	5	10	0	-5	0	5	10	10	-5	0	5	10	2009
	17	Male	5	0	5	10	5	5	10	5	5	5	5	10	5	0	20	5	2009
	15	Male	5	10	5	5	10	10	0	0	5	10	5	5	15	10	5	5	2009
	14	Male	5	5	0	-5	5	-5	-5	15	-5	15	0	5	5	5	10	15	2009
	19	Male	5	10	5	0	10	10	5	15	5	10	5	0	0	-5	0	10	2009
	14	Male	0	-5	-5	10	10	5	5	10	5	5	5	10	5	5	10	15	2009
	14	Male	0	10	5	5	0	-5	0	5	5	15	5	5	0	5	0	5	2009
	19	Male	15	20	15	5	5	5	10	5	10	15	10	10	10	10	10	5	2009
	17	Male	5	5	5	15	10	10	15	15	10	5	5	15	20	5	5	-5	2009
	19	Male	5	5	5	5	5	10	5	15	0	0	0	5	5	-5	5	5	2009
	14	Male	10	5	10	0	0	0	10	5	5	10	5	10	5	10	10	-5	2009
	15	Male	0	0	0	0	5	5	0	5	0	5	0	10	5	0	15	0	2009
	16	Male	0	10	-5	5	10	20	15	5	5	10	-5	5	5	5	10	15	2009
	12	Male	5	20	10	-5	10	5	15	20	10	15	10	5	15	10	5	15	2009
	18	Male	5	10	0	5	15	5	10	15	0	10	5	5	5	0	15	0	2009
	19	Male	5	15	5	5	5	0	5	20	0	5	0	0	15	10	15	15	2009
	18	Male	5	10	5	10	5	5	5	5	5	0	5	5	0	0	5	0	2009
	14	Male	5	0	5	0	0	0	-5	-5	5	10	5	5	0	5	-5	0	2009
	17	Male	-5	15	0	-5	-5	0	15	5	-5	5	-5	0	-5	0	10	10	2009
	17	Male	5	5	10	20	15	15	15	5	5	5	5	10	5	5	15	5	2009
	17	Male	10	5	10	15	5	-5	5	-5	15	15	10	15	10	5	20	5	2009
	19	Male	10	15	10	20	10	10	0	20	10	15	10	15	5	15	10	10	2009
	18	Male	5	5	5	5	0	10	15	5	0	0	5	5	10	-5	5	-10	2009
	19	Male	5	10	5	0	-5	15	15	0	5	0	5	0	-5	5	10	5	2009
	14	Male	5	5	5	5	5	5	15	10	10	5	10	0	5	0	10	15	2009
	17	Male	10	10	10	5	0	0	5	5	5	15	5	0	0	0	20	15	2009
	12	Male	-5	10	-5	5	0	5	0	5	5	0	-5	10	15	10	20	15	2009
	17	Male	5	5	5	15	0	0	15	10	5	5	5	5	0	5	10	15	2009
	14	Male	10	5	5	5	10	15	-5	-10	10	5	10	15	5	0	5	10	2009
	17	Male	10	10	10	10	10	5	10	-5	15	10	10	10	10	10	10	-5	2009
	15	Male	15	10	10	15	10	0	5	10	10	10	15	20	10	5	0	15	2009
	16	Male	0	10	0	-5	5	0	20	5	5	15	0	10	5	0	15	10	2009
	12	Male	5	5	-5	10	0	0	5	10	0	10	0	10	0	0	20	10	2009
	14	Male	0	5	0	0	0	-5	15	5	0	5	0	5	0	-5	15	0	2009
	17	Male	0	10	0	0	5	10	0	-10	0	5	0	0	0	0	0	5	2009
	14	Male	5	10	5	10	0	-5	0	0	0	5	5	0	0	-5	0	0	2009
	19	Male	0	15	0	15	0	0	5	15	5	10	0	15	15	0	5	-5	2009
	19	Male	10	10	10	5	5	5	-5	0	5	10	10	10	5	10	0	5	2009
	15	Male	5	5	5	0	0	5	-5	-5	0	0	0	-5	-5	0	0	-5	2009
	12	Male	0	15	0	0	5	5	10	-5	5	10	5	5	10	10	10	5	2009
	19	Male	5	0	5	0	-5	-10	10	10	0	5	0	0	-5	-5	-5	0	2009
	13	Male	0	10	5	0	0	-5	10	5	5	10	5	5	0	0	10	0	2009
	16	Male	5	0	0	0	0	0	5	0	-5	5	-5	5	0	0	5	5	2009
	16	Male	15	15	15	0	10	10	5	-10	-10	-10	0	5	15	-10	-10	-10	2009
	19	Male	0	0	-5	5	0	-5	0	15	0	0	5	0	5	0	0	10	2009
	18	Male	5	10	5	5	5	5	10	5	5	10	5	5	5	10	0	5	2009
	13	Male	10	15	10	15	10	5	20	10	10	10	10	15	15	10	10	0	2009
	19	Male	5	0	5	5	15	20	10	15	5	10	5	5	15	20	15	20	2009
	18	Male	0	5	0	5	10	5	5	0	0	5	0	0	0	0	15	-5	2009
	19	Male	5	5	5	0	15	10	5	0	5	0	5	10	5	10	15	10	2009
	17	Male	5	15	5	10	5	15	5	10	10	10	10	10	10	10	15	10	2009
	17	Male	0	5	0	-5	0	-5	15	15	0	15	0	0	-5	-10	10	10	2009
	16	Male	5	5	5	-5	0	0	5	0	5	5	5	0	5	-5	20	20	2009
	17	Male	15	15	15	20	10	10	20	20	10	10	5	15	5	5	10	5	2009
	19	Male	15	15	15	0	10	5	15	20	5	10	10	10	5	10	10	5	2009
	18	Male	10	10	15	15	20	0	5	0	10	5	10	20	15	10	10	0	2009
	12	Male	0	5	10	5	0	0	5	0	10	10	10	5	5	5	10	10	2009
	19	Male	10	10	5	5	5	10	5	10	5	10	5	0	0	5	10	5	2009
	16	Male	0	10	-5	-10	-5	10	0	-5	0	15	0	-5	0	5	5	-10	2009
	19	Male	-10	0	-5	-5	0	-10	10	0	0	5	0	-5	10	5	10	15	2009
	18	Male	5	5	0	0	5	5	10	-10	5	10	5	0	-5	5	-10	0	2009
	18	Male	10	20	10	5	5	10	20	15	15	15	15	20	15	10	10	15	2009
	17	Male	0	10	0	0	0	5	5	5	10	5	10	10	5	-5	10	15	2009
	18	Male	5	0	5	-5	0	0	15	-10	10	0	10	-5	-5	0	5	5	2009
	13	Male	0	5	0	0	5	0	5	0	5	10	5	0	-5	0	5	0	2009
	14	Male	5	10	15	5	5	5	20	5	10	20	15	0	5	10	20	5	2009
	13	Male	5	10	5	5	0	15	5	10	5	20	5	0	0	15	20	0	2009
	15	Male	0	-10	0	5	-10	5	15	-10	0	10	0	5	5	5	20	15	2009
	17	Male	5	10	0	0	10	15	5	10	5	5	0	5	5	5	5	10	2009
	16	Male	5	5	0	15	10	5	15	0	0	5	0	0	0	0	15	5	2009
	17	Male	5	5	0	0	20	-5	20	-10	0	0	0	-5	0	5	-10	-10	2009
	15	Male	-10	5	-10	0	-10	-5	-10	0	-5	10	-5	-10	5	5	-10	5	2009
	19	Male	10	10	5	5	0	5	5	10	5	10	5	10	5	10	0	15	2009
	12	Male	0	5	0	5	-5	0	20	20	0	5	5	0	5	5	20	20	2009
	16	Male	5	10	5	10	10	5	5	5	5	5	5	10	5	5	5	20	2009
	16	Male	10	5	10	15	10	10	15	10	10	15	15	5	10	15	15	5	2009
	15	Male	0	5	5	-10	0	5	-10	0	5	0	5	0	0	5	10	10	2009
	16	Male	-10	-5	-10	10	5	5	-5	0	5	5	5	10	20	5	10	15	2009
	19	Male	0	5	0	5	0	0	15	5	5	5	0	10	5	0	0	0	2009
	14	Male	5	15	5	5	5	0	5	-10	5	5	5	5	0	0	5	20	2009
	13	Male	10	15	10	5	5	0	5	0	15	20	15	10	5	5	15	10	2009
	13	Male	0	5	0	5	10	5	15	5	5	10	5	5	10	5	15	10	2009
	13	Male	5	10	0	0	0	10	0	0	0	0	0	-5	0	0	0	5	2009
	18	Male	5	15	0	-5	-5	-5	10	-10	5	10	5	-5	-10	-10	0	-10	2009
	17	Male	0	5	5	5	0	5	10	0	5	5	0	5	0	0	10	5	2009
	15	Male	5	0	5	0	5	0	15	5	0	5	0	0	0	-5	5	0	2009
	17	Male	5	10	5	5	10	10	5	-5	0	10	0	-5	0	0	-5	-10	2009
	19	Male	0	5	0	-5	0	0	5	10	0	5	5	0	0	-5	10	5	2009
	12	Male	5	5	0	5	0	-5	15	10	0	15	0	0	-5	5	15	10	2009
	15	Male	5	5	0	-10	5	10	10	5	-5	5	0	-10	-10	5	-10	10	2009
	17	Male	10	5	5	5	5	-5	0	0	5	15	5	10	10	5	10	-5	2009
	18	Male	10	5	10	5	5	15	20	5	5	10	5	0	0	15	15	5	2009
	14	Male	0	10	0	5	10	5	10	0	5	10	5	5	10	0	10	-5	2009
	12	Male	5	0	5	0	5	-5	0	5	15	5	10	0	-5	0	20	5	2009
	14	Male	10	-10	5	0	-10	-10	10	-10	5	0	5	-5	5	0	10	0	2009
	14	Male	0	-5	5	0	5	0	-5	5	-5	-5	-5	5	10	5	10	0	2009
	13	Male	-10	-5	0	-5	5	-10	0	10	-10	0	-5	0	-5	5	10	0	2009
	16	Male	5	15	5	0	0	0	15	10	0	10	0	0	5	10	15	5	2009
	14	Male	10	5	10	5	0	5	5	10	10	20	5	5	0	5	15	20	2009
	19	Male	0	5	0	5	5	10	10	5	5	10	5	5	10	15	20	5	2009
	17	Male	-5	10	-5	-5	0	-5	15	10	5	5	0	10	5	10	20	15	2009
	13	Male	15	15	10	10	5	5	10	15	10	10	10	5	10	5	-10	0	2009
	16	Male	0	10	0	15	0	0	20	10	10	5	10	10	10	5	10	15	2009
	19	Male	10	20	5	5	0	5	10	10	5	10	5	0	5	10	15	15	2009
	12	Male	5	10	0	0	-5	-5	10	0	-10	5	-10	5	0	-5	0	-10	2009
	12	Male	0	-5	0	5	5	5	5	-10	5	-5	0	0	-5	5	10	-5	2009
	15	Male	0	5	0	0	0	0	5	10	5	20	5	0	5	5	10	0	2009
	14	Male	15	20	15	15	10	5	0	10	15	20	15	0	15	5	15	0	2009
	12	Male	5	15	0	5	0	0	5	0	-5	5	0	0	-5	0	20	0	2009
	16	Male	5	10	5	10	5	0	5	10	5	10	5	10	0	5	10	15	2009
	17	Male	10	10	10	0	10	15	5	10	15	15	20	5	15	15	15	20	2009
	19	Male	5	10	5	5	5	0	5	20	10	15	10	15	5	0	20	5	2009
	19	Male	5	15	0	0	0	0	15	20	-5	15	0	5	0	5	10	-5	2009
	17	Male	-5	-5	-5	0	10	10	10	0	5	0	5	-10	10	10	10	0	2009
	17	Male	5	0	10	5	5	0	15	10	0	-5	0	5	5	-5	10	5	2009
	19	Male	5	10	5	5	5	5	5	0	10	5	10	5	10	15	5	0	2009
	15	Male	5	10	5	10	15	10	-5	5	5	10	5	10	15	10	10	0	2009
	13	Male	-5	5	-10	-5	0	0	5	-10	5	5	5	0	-5	-5	20	-5	2009
	14	Male	-5	0	-5	10	5	0	10	10	5	5	0	-5	10	15	20	5	2009
	17	Male	5	0	5	0	5	0	15	-5	10	0	5	0	5	5	15	-5	2009
	15	Male	0	-5	0	0	5	15	20	0	5	5	0	5	5	10	10	15	2009
	15	Male	0	5	0	5	5	5	-5	0	5	0	5	5	5	0	5	0	2009
	15	Male	0	15	5	0	20	15	10	15	0	5	5	-10	10	10	15	0	2009
	13	Male	0	10	0	15	5	15	20	15	10	5	10	20	10	10	20	15	2009
	14	Male	5	5	0	5	0	5	5	5	5	5	5	5	-10	-5	5	10	2009
	13	Male	10	10	5	10	15	15	10	15	0	0	0	10	15	10	20	10	2009
	15	Male	0	-5	-5	0	0	-5	5	5	5	0	0	-10	5	10	0	5	2009
	13	Male	0	10	5	10	5	10	5	5	5	20	5	10	5	15	15	0	2009
	17	Male	0	5	0	-10	0	0	10	-5	0	0	0	-5	10	5	5	-5	2009
	15	Male	10	10	15	5	5	10	-5	0	10	20	10	5	5	10	10	5	2009
	16	Male	15	5	10	0	10	5	5	5	5	10	5	-10	5	0	15	15	2009
	15	Male	10	5	5	5	0	-5	5	10	10	5	10	5	0	0	5	10	2009
	15	Male	0	10	5	5	5	5	20	15	5	10	5	10	10	5	10	15	2009
	16	Male	20	15	20	20	15	0	15	10	15	20	15	15	10	10	10	15	2009
	18	Male	5	10	10	5	0	10	10	10	10	15	10	0	0	5	10	0	2009
	13	Male	5	5	5	0	5	0	5	15	5	10	5	-10	5	5	5	0	2009
	15	Male	5	5	5	5	0	-5	10	0	5	10	5	10	0	-10	20	0	2009
	14	Male	0	5	-5	-10	-5	0	5	-5	0	-5	-10	-10	-5	-10	15	-10	2009
	12	Male	5	10	5	10	15	5	0	10	5	5	5	5	0	5	5	10	2009
	16	Male	-10	5	0	-5	0	0	-5	-10	-5	10	0	-5	0	5	5	5	2009
	18	Male	0	5	5	5	10	0	5	5	0	5	0	0	5	-5	-5	5	2009
	17	Male	10	10	5	5	5	0	0	0	10	10	5	15	10	10	15	15	2009
	19	Male	5	10	5	0	-5	5	15	-5	5	10	-5	0	-5	0	0	5	2009
	13	Male	5	15	0	5	5	15	15	10	10	15	10	10	15	10	15	10	2009
	15	Male	5	15	5	5	15	10	10	5	5	15	10	10	15	10	15	10	2009
	19	Male	0	10	0	5	10	0	15	15	5	5	5	10	15	5	10	20	2009
	18	Male	5	5	0	0	5	5	0	10	0	10	0	5	5	5	10	5	2009
	14	Male	5	15	5	10	5	0	5	0	10	15	10	10	5	0	0	5	2009
	13	Male	10	5	10	5	0	-5	10	5	15	10	15	15	0	0	5	5	2009
	13	Male	10	15	5	0	10	0	10	0	10	15	5	5	5	10	10	-10	2009
	15	Male	-5	10	0	10	15	0	10	5	0	10	0	15	5	5	5	-5	2009
	15	Male	5	10	5	10	5	-5	10	15	0	5	5	10	5	-5	15	0	2009
	16	Male	5	0	0	10	5	-5	-10	5	10	5	5	10	20	0	5	0	2009
	19	Male	10	5	5	10	5	5	15	15	10	5	15	10	5	5	10	10	2009
	12	Male	0	5	5	5	5	10	5	5	5	5	0	-5	5	10	10	0	2009
	15	Male	10	5	5	0	0	0	0	20	5	0	5	0	5	0	-5	-5	2009
	14	Male	-5	20	5	15	5	5	10	5	15	10	10	15	5	0	5	10	2009
	14	Male	10	-10	10	-5	0	0	5	10	-5	0	-5	5	10	5	15	-5	2009
	13	Male	0	-5	0	-5	0	0	5	0	0	15	0	0	0	0	5	0	2009
	14	Male	0	15	0	5	-5	5	0	5	-5	10	0	0	0	0	0	0	2009
	15	Male	-10	5	-10	0	0	15	0	15	-5	0	0	-5	0	5	0	15	2009
	12	Male	0	5	0	5	0	20	15	5	5	5	5	-5	10	0	10	0	2009
	19	Male	10	10	10	5	0	10	10	15	10	15	10	5	0	0	5	15	2009
	19	Male	10	10	5	-5	0	5	15	15	0	5	0	-5	-5	0	0	10	2009
	13	Male	-5	5	-5	-5	5	0	-5	10	-5	-5	-5	-5	0	0	0	10	2009
	19	Male	5	5	5	5	10	0	10	15	5	10	5	0	5	0	20	15	2009
	12	Male	0	5	0	5	5	0	10	15	10	15	10	0	5	5	0	15	2009
	15	Male	5	10	5	0	5	0	20	-5	10	20	10	5	10	5	10	0	2009
	19	Male	10	10	5	5	5	10	20	10	10	15	10	10	0	15	20	5	2009
	19	Male	10	-10	10	10	5	0	10	-5	5	5	10	5	5	10	10	-5	2009
	15	Male	5	5	0	5	5	0	5	0	10	5	10	-5	15	15	5	0	2009
	14	Male	0	5	0	10	0	0	15	10	0	5	0	0	0	0	5	10	2009
	13	Male	0	15	10	15	10	10	5	20	0	10	5	10	0	5	5	10	2009
	15	Male	10	5	5	0	5	0	20	10	15	10	10	0	-5	5	5	10	2009
	13	Male	-5	0	-5	0	5	5	5	-5	-5	-5	-5	0	0	5	20	-5	2009
	14	Male	5	5	0	0	5	10	5	5	5	5	0	5	5	5	5	5	2009
	16	Male	0	5	0	-5	0	10	20	10	5	10	5	0	-5	0	20	5	2009
	13	Male	0	0	0	0	0	5	-5	0	0	5	0	0	0	-10	10	5	2009
	19	Male	5	5	0	20	15	10	10	5	0	10	0	15	10	10	15	20	2009
	13	Male	5	10	0	5	5	0	10	10	-5	0	-10	0	10	0	0	5	2009
	14	Male	5	5	0	5	10	10	5	15	-5	0	0	10	5	5	5	10	2009
	17	Male	5	10	5	5	10	5	0	0	10	15	10	5	5	5	0	-5	2009
	18	Male	5	10	5	0	15	10	0	5	10	15	10	0	5	10	5	10	2009
	15	Male	5	10	5	5	0	5	0	5	0	5	5	5	5	-10	0	5	2009
	12	Male	0	0	0	5	-5	-10	15	10	-5	5	0	-5	-5	-5	20	-10	2009
	12	Male	0	0	0	0	0	-10	10	15	0	10	5	5	0	-5	15	10	2009
	12	Male	5	5	5	-10	-5	5	-10	-10	5	5	5	15	-10	5	0	-5	2009
	12	Male	-10	-10	-5	-10	0	-5	15	5	-5	0	-5	0	0	-5	10	15	2009
	15	Male	0	10	5	0	0	-5	10	5	5	20	5	0	0	0	5	-10	2009
	14	Male	-5	10	-5	0	5	-5	10	0	5	15	0	5	5	5	10	0	2009
	12	Male	5	5	-5	5	5	5	10	0	-10	5	-10	10	5	0	-5	15	2009
	19	Male	10	10	15	5	5	5	10	0	5	10	5	0	5	5	20	0	2009
	18	Male	10	15	10	10	5	5	0	0	20	20	15	10	-5	0	15	-5	2009
	15	Male	0	5	5	10	15	0	15	15	10	5	5	0	5	0	10	10	2009
	19	Male	5	5	5	5	0	5	5	0	10	0	5	0	0	-5	15	0	2009
	16	Male	0	5	-5	-10	5	5	15	15	0	10	5	0	10	15	10	5	2009
	16	Male	5	5	5	5	10	15	10	15	10	10	10	15	15	10	10	10	2009
	19	Male	10	10	10	15	15	10	5	15	5	20	0	15	20	5	20	5	2009
[truncated: 5,024 more rows]
